# Supplementary material for: Glucose Deprivation‐Induced Disulfidptosis via the SLC7A11‐INF2 Axis: Pan‐Cancer Prognostic Exploration and Therapeutic Validation
Source: Adv Sci (Weinh). 2025 Jul 25;12(39):e08556. doi: 10.1002/advs.202408556 (PMC12533382; doi:10.1002/advs.202408556)
Supplement: Supplementary file 2 — Supplemental Table 1‐4 [file ADVS-12-e08556-s002.xlsx]

## Sheet: Table S1
Table S1. Functional annotation and pathway enrichment of SLC7A11 and INF2 using Metascape.
Gene Symbol	Gene ID	Species	Description	Protein Function	Disease Association	Biological Processes (GO)	Subcellular Location (Protein Atlas)	Drug Association (DrugBank)	Hallmark Pathways
SLC7A11	23657	H. sapiens	solute carrier family 7 member 11; encodes a cystine/glutamate antiporter (Xc– system); regulates redox homeostasis; promotes glutamate release in gliomas and cell death via disulfide stress under glucose starvation.	Transporter; FDA-approved small molecule target	Cancer, neurodegenerative, and psychiatric disorders. Targeted by erastin, sulfasalazine, sorafenib.	GO:0140924; GO:1901494; GO:0031335	Vesicles (Approved)	Cystine; Glutamate; Riluzole; Sulfasalazine; Acetylcysteine	HALLMARK_MTORC1_SIGNALING; HALLMARK_P53_PATHWAY; HALLMARK_HEME_METABOLISM
INF2	64423	H. sapiens	inverted formin 2; actin polymerization regulator; involved in cytoskeleton remodeling and mitochondrial fission; contains a diaphanous inhibitory domain.	Disease-related protein (kidney, nervous system)	Focal segmental glomerulosclerosis (FSGS), neurodegenerative diseases. Target under development (e.g., sparsentan).	GO:0090140; GO:0030041; GO:0008154	Endoplasmic reticulum (Approved); Additional: Nuclear bodies	NA	NA

## Sheet: Table S2
Table S2. Details of training and test set samples for specific tumors in TCGA.
Samples	type.x	type.y	OS	OS.time	DSS	DSS.time	DFI	DFI.time	PFI	PFI.time	Grade	Stage
TCGA-02-0047-01	test	GBM	1	448	1	448	NA	NA	1	57
TCGA-02-0055-01	test	GBM	1	76	1	76	NA	NA	1	6
TCGA-02-2483-01	tra	GBM	0	466	0	466	NA	NA	0	466
TCGA-02-2485-01	test	GBM	0	470	0	470	NA	NA	1	186
TCGA-02-2486-01	tra	GBM	1	618	1	618	NA	NA	1	618
TCGA-04-1348-01	tra	OV	1	1483	1	1483	1	575	1	575	G3
TCGA-04-1362-01	tra	OV	1	1348	1	1348	NA	NA	1	223	G3
TCGA-04-1364-01	tra	OV	1	1024	1	1024	NA	NA	1	288	G3
TCGA-04-1365-01	test	OV	0	2329	0	2329	1	1328	1	1328	G3
TCGA-04-1514-01	test	OV	1	1720	0	1720	1	1221	1	1221	G2
TCGA-05-4249-01	tra	LUAD	0	1523	0	1523	NA	NA	0	1523		Stage IB
TCGA-05-4250-01	test	LUAD	1	121	NA	121	NA	NA	0	121		Stage IIIA
TCGA-05-4382-01	test	LUAD	0	607	0	607	1	334	1	334		Stage IB
TCGA-05-4384-01	tra	LUAD	0	426	0	426	NA	NA	1	183		Stage IIIA
TCGA-05-4389-01	tra	LUAD	0	1369	0	1369	NA	NA	0	1369		Stage IA
TCGA-05-4390-01	test	LUAD	0	1126	0	1126	NA	NA	1	395		Stage IB
TCGA-05-4396-01	tra	LUAD	1	303	NA	303	NA	NA	0	303		Stage IIIB
TCGA-05-4397-01	test	LUAD	1	731	NA	731	NA	NA	0	731		Stage IIB
TCGA-05-4398-01	tra	LUAD	0	1431	0	1431	0	1431	0	1431		Stage IIIB
TCGA-05-4402-01	tra	LUAD	1	244	0	244	NA	NA	0	244		Stage IV
TCGA-05-4403-01	tra	LUAD	0	578	0	578	NA	NA	0	578		Stage IB
TCGA-05-4405-01	tra	LUAD	0	610	0	610	NA	NA	0	610		Stage IB
TCGA-05-4415-01	tra	LUAD	1	91	1	91	NA	NA	1	60		Stage IIIB
TCGA-05-4417-01	tra	LUAD	0	455	0	455	NA	NA	0	455		Stage IB
TCGA-05-4418-01	tra	LUAD	1	274	NA	274	NA	NA	0	274		Stage IIIA
TCGA-05-4420-01	tra	LUAD	0	912	0	912	0	912	0	912		Stage IB
TCGA-05-4422-01	tra	LUAD	0	365	0	365	NA	NA	0	365		Stage IB
TCGA-05-4424-01	test	LUAD	0	913	0	913	NA	NA	1	153		Stage IIB
TCGA-05-4425-01	tra	LUAD	0	669	0	669	NA	NA	0	669		Stage IV
TCGA-05-4426-01	tra	LUAD	0	791	0	791	1	457	1	457		Stage IB
TCGA-05-4427-01	tra	LUAD	0	791	0	791	0	791	0	791		Stage IIB
TCGA-05-4430-01	test	LUAD	0	761	0	761	NA	NA	0	761		Stage IB
TCGA-05-4432-01	tra	LUAD	0	761	0	761	0	761	0	761		Stage IIB
TCGA-05-4433-01	test	LUAD	0	730	0	730	NA	NA	0	730		Stage IB
TCGA-05-4434-01	tra	LUAD	1	457	NA	457	NA	NA	0	457		Stage IV
TCGA-05-5420-01	tra	LUAD	0	457	0	457	NA	NA	1	245		Stage IIIA
TCGA-05-5423-01	test	LUAD	0	151	0	151	NA	NA	0	151		Stage IIB
TCGA-05-5425-01	test	LUAD	0	882	0	882	NA	NA	1	486		Stage IIB
TCGA-05-5428-01	tra	LUAD	0	670	0	670	0	670	0	670		Stage IIA
TCGA-05-5429-01	test	LUAD	1	275	0	275	NA	NA	0	275		Stage IIIA
TCGA-05-5715-01	tra	LUAD	0	62	0	62	NA	NA	0	62		Stage IB
TCGA-06-0125-01	test	GBM	1	1448	1	1448	NA	NA	1	797
TCGA-06-0129-01	test	GBM	1	1024	1	1024	NA	NA	1	148
TCGA-06-0130-01	tra	GBM	1	394	1	394	NA	NA	1	244
TCGA-06-0132-01	tra	GBM	1	771	1	771	NA	NA	1	482
TCGA-06-0138-01	tra	GBM	1	737	1	737	NA	NA	1	394
TCGA-06-0141-01	tra	GBM	1	313	1	313	NA	NA	1	145
TCGA-06-0156-01	tra	GBM	1	178	1	178	NA	NA	1	178
TCGA-06-0157-01	test	GBM	1	97	1	97	NA	NA	1	97
TCGA-06-0158-01	tra	GBM	1	329	1	329	NA	NA	1	90
TCGA-06-0168-01	tra	GBM	1	598	1	598	NA	NA	1	461
TCGA-06-0174-01	tra	GBM	1	98	1	98	NA	NA	1	47
TCGA-06-0178-01	tra	GBM	1	2681	1	2681	NA	NA	1	192
TCGA-06-0184-01	tra	GBM	1	2126	1	2126	NA	NA	1	1276
TCGA-06-0187-01	tra	GBM	1	828	1	828	NA	NA	1	531
TCGA-06-0190-01	tra	GBM	1	317	1	317	NA	NA	1	88
TCGA-06-0210-01	tra	GBM	1	225	1	225	NA	NA	1	67
TCGA-06-0211-01	tra	GBM	1	360	1	360	NA	NA	1	53
TCGA-06-0238-01	tra	GBM	1	405	1	405	NA	NA	1	311
TCGA-06-0644-01	tra	GBM	1	384	1	384	NA	NA	1	85
TCGA-06-0645-01	tra	GBM	1	175	1	175	NA	NA	1	175
TCGA-06-0646-01	tra	GBM	1	175	1	175	NA	NA	1	90
TCGA-06-0649-01	tra	GBM	1	64	1	64	NA	NA	1	64
TCGA-06-0686-01	test	GBM	1	432	1	432	NA	NA	1	160
TCGA-06-0743-01	tra	GBM	1	803	1	803	NA	NA	1	176
TCGA-06-0744-01	tra	GBM	1	1426	1	1426	NA	NA	1	1277
TCGA-06-0745-01	test	GBM	1	239	1	239	NA	NA	1	92
TCGA-06-0747-01	test	GBM	1	82	1	82	NA	NA	1	82
TCGA-06-0749-01	test	GBM	1	82	1	82	NA	NA	1	82
TCGA-06-0878-01	test	GBM	0	218	0	218	NA	NA	1	66
TCGA-06-0882-01	tra	GBM	1	632	1	632	NA	NA	1	213
TCGA-06-1804-01	test	GBM	1	414	1	414	NA	NA	1	414
TCGA-06-2557-01	tra	GBM	1	33	1	33	NA	NA	1	33
TCGA-06-2558-01	tra	GBM	1	380	NA	380	NA	NA	0	380
TCGA-06-2559-01	tra	GBM	1	150	1	150	NA	NA	1	150
TCGA-06-2561-01	test	GBM	1	537	1	537	NA	NA	1	78
TCGA-06-2562-01	tra	GBM	1	382	1	382	NA	NA	1	151
TCGA-06-2563-01	test	GBM	0	932	0	932	NA	NA	1	554
TCGA-06-2564-01	tra	GBM	0	181	0	181	NA	NA	0	181
TCGA-06-2565-01	tra	GBM	1	506	1	506	NA	NA	1	178
TCGA-06-2567-01	tra	GBM	1	133	1	133	NA	NA	1	133
TCGA-06-2570-01	test	GBM	0	958	0	958	NA	NA	0	958
TCGA-06-5408-01	tra	GBM	1	357	1	357	NA	NA	1	158
TCGA-06-5410-01	tra	GBM	1	108	1	108	NA	NA	1	108
TCGA-06-5411-01	tra	GBM	1	254	1	254	NA	NA	1	214
TCGA-06-5412-01	tra	GBM	1	138	1	138	NA	NA	1	88
TCGA-06-5413-01	tra	GBM	0	268	0	268	NA	NA	1	195
TCGA-06-5414-01	tra	GBM	0	273	0	273	NA	NA	1	167
TCGA-06-5415-01	tra	GBM	0	260	0	260	NA	NA	0	260
TCGA-06-5416-01	tra	GBM	0	204	0	204	NA	NA	0	204
TCGA-06-5417-01	tra	GBM	0	155	0	155	NA	NA	0	155
TCGA-06-5418-01	tra	GBM	1	83	1	83	NA	NA	1	83
TCGA-06-5856-01	tra	GBM	1	114	1	114	NA	NA	1	114
TCGA-06-5858-01	tra	GBM	0	187	0	187	NA	NA	1	97
TCGA-06-5859-01	tra	GBM	0	139	0	139	NA	NA	0	139
TCGA-08-0386-01	tra	GBM	1	548	1	548	NA	NA	1	427
TCGA-09-0364-01	tra	OV	1	887	1	887	1	395	1	395	G3
TCGA-09-0366-01	test	OV	1	1757	1	1757	NA	NA	1	190	G3
TCGA-09-0367-01	test	OV	1	547	1	547	NA	NA	1	547	G3
TCGA-09-0369-01	tra	OV	1	1082	1	1082	1	274	1	274	G3
TCGA-09-1659-01	test	OV	1	304	1	304	NA	NA	1	304	G3
TCGA-09-1662-01	tra	OV	1	2717	1	2717	NA	NA	1	1046	G3
TCGA-09-1666-01	tra	OV	0	1752	0	1752	1	480	1	480	G3
TCGA-09-1667-01	tra	OV	0	1882	0	1882	1	460	1	460	G2
TCGA-09-1668-01	test	OV	0	1684	0	1684	0	1684	0	1684	G3
TCGA-09-1669-01	tra	OV	0	928	0	928	0	928	0	928	G3
TCGA-09-1670-01	test	OV	0	547	0	547	1	547	1	547	G3
TCGA-09-1673-01	tra	OV	0	92	0	92	NA	NA	0	92	G3
TCGA-09-1674-01	tra	OV	0	260	0	260	0	260	0	260	G3
TCGA-09-2044-01	test	OV	0	186	0	186	0	186	0	186	G3
TCGA-09-2045-01	test	OV	1	1069	1	1069	NA	NA	1	631	G2
TCGA-09-2048-01	tra	OV	1	138	1	138	NA	NA	1	138	G3
TCGA-09-2051-01	tra	OV	0	1919	0	1919	1	583	1	583	G3
TCGA-09-2054-01	tra	OV	1	637	1	637	NA	NA	1	637	G3
TCGA-09-2056-01	tra	OV	0	379	0	379	0	379	0	379	G3
TCGA-10-0928-01	tra	OV	1	563	1	563	NA	NA	1	563	G3
TCGA-10-0936-01	tra	OV	1	1123	1	1123	NA	NA	1	1123	G3
TCGA-12-0616-01	tra	GBM	1	448	1	448	NA	NA	1	398
TCGA-12-0618-01	tra	GBM	1	395	NA	395	NA	NA	0	395
TCGA-12-0619-01	tra	GBM	1	1062	1	1062	NA	NA	1	203
TCGA-12-0821-01	tra	GBM	1	323	1	323	NA	NA	1	259
TCGA-12-1597-01	tra	GBM	1	675	1	675	NA	NA	1	180
TCGA-12-3650-01	tra	GBM	1	333	1	333	NA	NA	1	239
TCGA-12-3652-01	test	GBM	1	1062	1	1062	NA	NA	1	203
TCGA-12-3653-01	tra	GBM	1	442	1	442	NA	NA	1	224
TCGA-12-5295-01	tra	GBM	1	454	1	454	NA	NA	1	399
TCGA-12-5299-01	test	GBM	1	98	1	98	NA	NA	1	98
TCGA-13-0730-01	tra	OV	1	542	NA	542	NA	NA	0	542	G3
TCGA-13-0799-01	test	OV	0	2535	0	2535	1	1262	1	1262	G3
TCGA-13-0800-01	tra	OV	0	2661	0	2661	1	1396	1	1396	G3
TCGA-13-0801-01	tra	OV	1	1399	1	1399	1	345	1	345	G3
TCGA-13-0890-01	tra	OV	0	4424	0	4424	0	4424	0	4424	G3
TCGA-13-0893-01	tra	OV	1	1319	1	1319	NA	NA	1	461	G3
TCGA-13-0897-01	test	OV	1	2182	1	2182	1	554	1	554	G3
TCGA-13-0899-01	tra	OV	1	2012	1	2012	1	547	1	547	G3
TCGA-13-0913-01	test	OV	0	3325	0	3325	1	871	1	871	G3
TCGA-13-0916-01	tra	OV	0	1785	0	1785	0	1785	0	1785	G3
TCGA-13-0920-01	test	OV	1	1484	1	1484	1	297	1	297	G3
TCGA-13-0924-01	test	OV	0	2614	0	2614	NA	NA	1	962	G3
TCGA-13-1403-01	tra	OV	1	2345	1	2345	1	418	1	418	G3
TCGA-13-1405-01	test	OV	1	868	1	868	NA	NA	1	228	G3
TCGA-13-1410-01	tra	OV	0	2464	0	2464	NA	NA	1	319	GX
TCGA-13-1411-01	tra	OV	1	531	1	531	NA	NA	1	238	G3
TCGA-13-1481-01	tra	OV	1	2648	0	2648	0	2648	0	2648	G2
TCGA-13-1497-01	tra	OV	0	3871	0	3871	1	813	1	813	G3
TCGA-13-1498-01	test	OV	1	2012	1	2012	NA	NA	1	534	G3
TCGA-13-1505-01	tra	OV	0	1998	0	1998	1	1561	1	1561	G3
TCGA-13-1506-01	tra	OV	1	1039	1	1039	1	666	1	666	G3
TCGA-13-1507-01	tra	OV	1	1993	1	1993	1	324	1	324	G3
TCGA-13-1511-01	tra	OV	1	1650	1	1650	NA	NA	1	459	G3
TCGA-13-1512-01	test	OV	0	442	0	442	NA	NA	1	427	G3
TCGA-13-2060-01	tra	OV	0	2369	0	2369	NA	NA	1	1475	G3
TCGA-13-A5FT-01	tra	OV	0	2143	0	2143	0	2143	0	2143	G3
TCGA-14-0787-01	tra	GBM	1	68	NA	68	NA	NA	0	68
TCGA-14-0789-01	tra	GBM	1	342	NA	342	NA	NA	1	105
TCGA-14-0790-01	tra	GBM	1	419	1	419	NA	NA	1	419
TCGA-14-0817-01	test	GBM	1	164	NA	164	NA	NA	0	164
TCGA-14-0871-01	test	GBM	1	880	NA	880	NA	NA	0	880
TCGA-14-1034-01	tra	GBM	1	485	1	485	NA	NA	1	282
TCGA-14-1823-01	test	GBM	1	543	1	543	NA	NA	1	140
TCGA-14-1825-01	tra	GBM	1	232	1	232	NA	NA	1	82
TCGA-14-1829-01	test	GBM	0	218	0	218	NA	NA	0	218
TCGA-14-2554-01	tra	GBM	1	532	1	532	NA	NA	1	532
TCGA-15-0742-01	tra	GBM	1	419	NA	419	NA	NA	1	232
TCGA-15-1444-01	test	GBM	1	1537	1	1537	1	1550	1	1550
TCGA-16-0846-01	tra	GBM	1	119	1	119	NA	NA	1	119
TCGA-16-1045-01	tra	GBM	1	883	1	883	NA	NA	1	654
TCGA-18-3406-01	tra	LUSC	1	371	1	371	NA	NA	1	357		Stage IA
TCGA-18-3407-01	tra	LUSC	1	136	0	136	NA	NA	0	136		Stage IB
TCGA-18-3408-01	test	LUSC	1	2304	1	2304	NA	NA	1	1793		Stage IB
TCGA-18-3409-01	test	LUSC	0	3747	0	3747	0	3747	1	2291		Stage IA
TCGA-18-3410-01	test	LUSC	1	146	0	146	NA	NA	0	146		Stage IIB
TCGA-18-3411-01	test	LUSC	0	3576	0	3576	NA	NA	0	3576		Stage IIIA
TCGA-18-3412-01	tra	LUSC	1	345	1	345	NA	NA	1	273		Stage IB
TCGA-18-3414-01	test	LUSC	1	716	0	716	NA	NA	0	716		Stage IV
TCGA-18-3415-01	test	LUSC	1	2803	0	2803	0	2803	0	2803		Stage IB
TCGA-18-3416-01	tra	LUSC	1	973	1	973	1	940	1	940		Stage IIB
TCGA-18-3417-01	test	LUSC	1	1097	0	1097	NA	NA	0	1097		Stage IV
TCGA-18-3419-01	tra	LUSC	0	2811	0	2811	0	2811	0	2811		Stage IIB
TCGA-18-3421-01	tra	LUSC	0	2645	0	2645	0	2645	0	2645		Stage IB
TCGA-18-4083-01	tra	LUSC	1	188	0	188	NA	NA	0	188		Stage IIB
TCGA-18-4086-01	tra	LUSC	1	85	0	85	NA	NA	0	85		Stage IB
TCGA-18-4721-01	tra	LUSC	0	4694	0	4694	0	4694	0	4694		Stage IA
TCGA-18-5592-01	test	LUSC	0	1519	0	1519	NA	NA	0	1519		Stage IIB
TCGA-18-5595-01	tra	LUSC	1	827	NA	827	NA	NA	0	827		Stage IB
TCGA-19-1390-01	tra	GBM	1	772	NA	772	NA	NA	0	772
TCGA-19-1787-01	tra	GBM	1	385	1	385	NA	NA	1	308
TCGA-19-2619-01	tra	GBM	0	294	0	294	NA	NA	1	146
TCGA-19-2620-01	tra	GBM	1	148	0	148	NA	NA	0	148
TCGA-19-2625-01	tra	GBM	1	124	0	124	NA	NA	0	124
TCGA-19-2629-01	tra	GBM	1	737	1	737	NA	NA	1	145
TCGA-19-4065-01	tra	GBM	0	214	0	214	NA	NA	1	70
TCGA-19-5960-01	tra	GBM	1	455	1	455	NA	NA	1	382
TCGA-20-1682-01	tra	OV	0	837	0	837	0	837	0	837	GX
TCGA-20-1683-01	tra	OV	0	772	0	772	NA	NA	1	618	G3
TCGA-20-1684-01	test	OV	0	581	0	581	0	581	0	581	G3
TCGA-20-1685-01	tra	OV	0	508	0	508	0	508	0	508	G3
TCGA-20-1687-01	tra	OV	0	81	0	81	NA	NA	0	81	G3
TCGA-21-1070-01	tra	LUSC	0	3636	0	3636	NA	NA	0	3636		Stage IIIA
TCGA-21-1071-01	tra	LUSC	1	1426	1	1426	NA	NA	1	993		Stage IB
TCGA-21-1072-01	tra	LUSC	0	3016	0	3016	NA	NA	0	3016		Stage IB
TCGA-21-1075-01	tra	LUSC	0	2134	0	2134	NA	NA	0	2134		Stage IIB
TCGA-21-1076-01	tra	LUSC	0	1852	0	1852	NA	NA	1	1575		Stage IB
TCGA-21-1077-01	tra	LUSC	1	1058	1	1058	NA	NA	1	644		Stage IIB
TCGA-21-1078-01	tra	LUSC	1	474	1	474	NA	NA	1	257		Stage IB
TCGA-21-1079-01	tra	LUSC	1	965	1	965	NA	NA	1	317		Stage IIIA
TCGA-21-1080-01	tra	LUSC	0	3724	0	3724	NA	NA	0	3724		Stage IB
TCGA-21-1081-01	test	LUSC	1	284	1	284	NA	NA	1	284		Stage IIB
TCGA-21-1082-01	tra	LUSC	0	3644	0	3644	NA	NA	0	3644		Stage IB
TCGA-21-1083-01	tra	LUSC	1	1315	0	1315	NA	NA	0	1315		Stage IA
TCGA-21-5782-01	tra	LUSC	1	962	NA	962	0	962	0	962		Stage IB
TCGA-21-5783-01	tra	LUSC	1	2680	NA	2680	NA	NA	0	2680		Stage IB
TCGA-21-5784-01	test	LUSC	0	1268	0	1268	0	1268	0	1268		Stage IB
TCGA-21-5786-01	tra	LUSC	0	1032	0	1032	1	817	1	817		Stage IB
TCGA-21-5787-01	tra	LUSC	1	329	1	329	NA	NA	1	103		Stage IIIA
TCGA-21-A5DI-01	tra	LUSC	0	979	0	979	0	979	0	979		Stage IA
TCGA-22-0940-01	tra	LUSC	1	669	1	669	NA	NA	1	669		Stage IIA
TCGA-22-0944-01	tra	LUSC	1	223	0	223	NA	NA	0	223		Stage IB
TCGA-22-1000-01	tra	LUSC	1	454	1	454	1	263	1	263		Stage IB
TCGA-22-1002-01	test	LUSC	1	131	0	131	NA	NA	0	131		Stage IA
TCGA-22-1005-01	tra	LUSC	1	1953	0	1953	0	1953	0	1953		Stage IA
TCGA-22-1011-01	tra	LUSC	1	53	0	53	NA	NA	0	53		Stage IB
TCGA-22-1012-01	tra	LUSC	1	429	0	429	0	429	0	429		Stage IB
TCGA-22-1016-01	tra	LUSC	1	822	0	822	0	822	0	822		Stage IB
TCGA-22-1017-01	tra	LUSC	1	1485	1	1485	1	904	1	904		Stage IA
TCGA-22-4591-01	test	LUSC	1	623	1	623	NA	NA	1	443		Stage IIIA
TCGA-22-4593-01	tra	LUSC	1	1067	0	1067	NA	NA	0	1067		Stage IIA
TCGA-22-4594-01	test	LUSC	1	1470	NA	1470	NA	NA	0	1470		Stage IIIA
TCGA-22-4595-01	tra	LUSC	1	734	1	734	1	250	1	250		Stage IIIA
TCGA-22-4599-01	tra	LUSC	1	1161	NA	1161	NA	NA	0	1161		Stage IB
TCGA-22-4601-01	tra	LUSC	1	1057	1	1057	NA	NA	1	525		Stage IIIA
TCGA-22-4604-01	tra	LUSC	1	399	1	399	NA	NA	1	306		Stage IIA
TCGA-22-4605-01	tra	LUSC	1	974	0	974	0	974	0	974		Stage IB
TCGA-22-4607-01	tra	LUSC	1	587	0	587	NA	NA	0	587		Stage IB
TCGA-22-4609-01	tra	LUSC	1	291	0	291	0	291	0	291		Stage IA
TCGA-22-4613-01	tra	LUSC	1	358	NA	358	NA	NA	0	358		Stage IA
TCGA-22-5471-01	tra	LUSC	0	1845	0	1845	1	229	1	229		Stage IB
TCGA-22-5472-01	tra	LUSC	1	1975	0	1975	1	746	1	746		Stage IB
TCGA-22-5473-01	tra	LUSC	1	1933	0	1933	1	1655	1	1655		[Discrepancy]
TCGA-22-5474-01	tra	LUSC	1	445	0	445	0	445	0	445		Stage IB
TCGA-22-5477-01	tra	LUSC	1	1346	NA	1346	1	511	1	511		Stage IA
TCGA-22-5479-01	test	LUSC	1	2625	NA	2625	NA	NA	0	2625		Stage IB
TCGA-22-5480-01	test	LUSC	1	2170	1	2170	1	1779	1	1779		Stage IA
TCGA-22-5481-01	tra	LUSC	1	2409	NA	2409	1	346	1	346		Stage IIB
TCGA-22-5482-01	tra	LUSC	1	357	0	357	0	357	0	357		Stage IB
TCGA-22-5483-01	tra	LUSC	1	573	1	573	1	568	1	568		Stage IIA
TCGA-22-5485-01	tra	LUSC	1	916	1	916	1	840	1	840		Stage IA
TCGA-22-5489-01	tra	LUSC	1	1912	1	1912	1	428	1	428		Stage IA
TCGA-22-5491-01	test	LUSC	1	1713	NA	1713	NA	NA	0	1713		Stage IA
TCGA-22-5492-01	tra	LUSC	1	506	NA	506	NA	NA	0	506		Stage IIIA
TCGA-22-A5C4-01	tra	LUSC	0	671	0	671	0	671	0	671		Stage IIA
TCGA-23-1023-01	tra	OV	0	1233	0	1233	1	490	1	490	G3
TCGA-23-1026-01	tra	OV	0	816	0	816	1	797	1	797	G3
TCGA-23-1027-01	tra	OV	1	976	NA	976	NA	NA	1	114	G3
TCGA-23-1029-01	tra	OV	0	268	0	268	0	268	0	268	G3
TCGA-23-1109-01	test	OV	1	1562	1	1562	NA	NA	1	987	G3
TCGA-23-1111-01	test	OV	0	98	0	98	NA	NA	0	98	G3
TCGA-23-1114-01	test	OV	1	2089	1	2089	1	634	1	634	G3
TCGA-23-1120-01	tra	OV	0	130	0	130	0	130	0	130	G3
TCGA-23-1122-01	tra	OV	1	1189	1	1189	1	447	1	447	G3
TCGA-23-1123-01	tra	OV	1	1018	1	1018	NA	NA	1	1018	G3
TCGA-23-2077-01	test	OV	0	3525	0	3525	1	1232	1	1232	G3
TCGA-23-2078-01	tra	OV	0	2661	0	2661	0	2661	0	2661	G3
TCGA-23-2081-01	test	OV	1	2342	1	2342	NA	NA	1	2342	G3
TCGA-23-2084-01	test	OV	1	1516	1	1516	NA	NA	1	619	G3
TCGA-24-0975-01	tra	OV	1	663	1	663	NA	NA	1	663	G3
TCGA-24-1103-01	tra	OV	1	1646	1	1646	1	678	1	678	G3
TCGA-24-1413-01	tra	OV	0	192	0	192	0	192	0	192	G3
TCGA-24-1416-01	tra	OV	0	194	0	194	NA	NA	0	194	G3
TCGA-24-1417-01	tra	OV	0	238	0	238	NA	NA	0	238	G3
TCGA-24-1418-01	test	OV	0	243	0	243	0	243	0	243	G3
TCGA-24-1419-01	test	OV	0	239	0	239	0	239	0	239	G3
TCGA-24-1423-01	tra	OV	0	190	0	190	0	190	0	190	G3
TCGA-24-1424-01	test	OV	0	183	0	183	0	183	0	183	G3
TCGA-24-1425-01	tra	OV	0	181	0	181	0	181	0	181	G3
TCGA-24-1427-01	tra	OV	0	147	0	147	NA	NA	0	147	G3
TCGA-24-1428-01	tra	OV	0	529	0	529	1	448	1	448	G3
TCGA-24-1430-01	tra	OV	1	863	1	863	1	449	1	449	G3
TCGA-24-1434-01	tra	OV	1	568	1	568	NA	NA	1	337	G3
TCGA-24-1435-01	test	OV	1	1324	1	1324	1	505	1	505	G3
TCGA-24-1436-01	tra	OV	1	260	1	260	NA	NA	1	260	G3
TCGA-24-1463-01	tra	OV	1	2218	1	2218	1	971	1	971	G3
TCGA-24-1467-01	tra	OV	1	3224	1	3224	1	1253	1	1253	G3
TCGA-24-1469-01	tra	OV	0	277	0	277	0	277	0	277	G3
TCGA-24-1474-01	tra	OV	1	676	1	676	NA	NA	1	332	G3
TCGA-24-1544-01	tra	OV	1	820	1	820	NA	NA	1	643	G3
TCGA-24-1545-01	tra	OV	1	1746	1	1746	1	861	1	861	G3
TCGA-24-1546-01	tra	OV	1	1955	NA	1955	NA	NA	0	1955	G3
TCGA-24-1548-01	tra	OV	1	493	1	493	1	207	1	207	G3
TCGA-24-1549-01	tra	OV	1	1721	1	1721	1	1042	1	1042	G3
TCGA-24-1550-01	tra	OV	1	1249	1	1249	1	892	1	892	G3
TCGA-24-1551-01	test	OV	1	1579	1	1579	1	764	1	764	G3
TCGA-24-1552-01	test	OV	1	1259	1	1259	1	403	1	403	G3
TCGA-24-1553-01	tra	OV	1	1767	1	1767	1	553	1	553	G3
TCGA-24-1555-01	tra	OV	1	2692	1	2692	1	1577	1	1577	G3
TCGA-24-1556-01	tra	OV	1	2148	1	2148	1	539	1	539	G3
TCGA-24-1557-01	test	OV	1	1213	1	1213	NA	NA	1	447	G3
TCGA-24-1558-01	tra	OV	1	594	1	594	NA	NA	1	273	G3
TCGA-24-1560-01	tra	OV	1	1341	1	1341	1	143	1	143	G4
TCGA-24-1562-01	tra	OV	1	1384	1	1384	1	229	1	229	G3
TCGA-24-1563-01	test	OV	1	1451	1	1451	1	396	1	396	G3
TCGA-24-1564-01	tra	OV	1	787	1	787	1	221	1	221	G3
TCGA-24-1567-01	tra	OV	1	524	1	524	NA	NA	1	319	G3
TCGA-24-1603-01	tra	OV	1	2742	1	2742	1	992	1	992	G3
TCGA-24-1604-01	test	OV	1	2688	1	2688	NA	NA	1	2688	G3
TCGA-24-1616-01	test	OV	1	1163	1	1163	1	405	1	405	G3
TCGA-24-1842-01	tra	OV	0	253	0	253	0	253	0	253	G3
TCGA-24-1843-01	tra	OV	0	106	0	106	0	106	0	106	G3
TCGA-24-1844-01	tra	OV	0	113	0	113	NA	NA	0	113	G3
TCGA-24-1846-01	test	OV	0	133	0	133	NA	NA	0	133	G3
TCGA-24-1847-01	tra	OV	0	343	0	343	NA	NA	0	343	G3
TCGA-24-1849-01	tra	OV	0	176	0	176	0	176	0	176	G3
TCGA-24-1850-01	tra	OV	0	168	0	168	0	168	0	168	G3
TCGA-24-1924-01	test	OV	1	919	1	919	1	320	1	320	G3
TCGA-24-1928-01	tra	OV	1	336	1	336	NA	NA	1	70	G3
TCGA-24-1930-01	test	OV	1	2467	1	2467	1	544	1	544	G3
TCGA-24-2019-01	test	OV	0	148	0	148	NA	NA	0	148	G3
TCGA-24-2020-01	tra	OV	1	4624	1	4624	1	723	1	723	G3
TCGA-24-2023-01	tra	OV	1	1364	1	1364	1	1069	1	1069	G3
TCGA-24-2024-01	tra	OV	1	1769	1	1769	1	421	1	421	G3
TCGA-24-2026-01	tra	OV	1	1059	NA	1059	NA	NA	0	1059	G3
TCGA-24-2027-01	tra	OV	1	3337	1	3337	NA	NA	1	617	G3
TCGA-24-2033-01	tra	OV	1	562	1	562	NA	NA	1	351	G3
TCGA-24-2035-01	tra	OV	1	857	1	857	NA	NA	1	287	G3
TCGA-24-2036-01	tra	OV	1	1947	1	1947	1	914	1	914	G3
TCGA-24-2038-01	tra	OV	1	1354	1	1354	1	1169	1	1169	GB
TCGA-24-2254-01	tra	OV	1	1736	1	1736	1	606	1	606	G3
TCGA-24-2267-01	tra	OV	1	1446	1	1446	1	512	1	512	G3
TCGA-24-2271-01	test	OV	1	962	1	962	NA	NA	1	827	G3
TCGA-24-2281-01	tra	OV	0	1357	0	1357	0	1357	0	1357	G3
TCGA-24-2289-01	tra	OV	1	2049	1	2049	NA	NA	1	568	G3
TCGA-24-2290-01	test	OV	1	1102	1	1102	1	324	1	324	G3
TCGA-24-2293-01	tra	OV	1	506	NA	506	NA	NA	0	506	G3
TCGA-24-2297-01	test	OV	1	1699	NA	1699	0	1699	0	1699	G3
TCGA-24-2298-01	tra	OV	1	1620	1	1620	1	469	1	469	G3
TCGA-25-1312-01	tra	OV	1	31	NA	31	NA	NA	0	31	G3
TCGA-25-1313-01	tra	OV	1	820	1	820	NA	NA	1	394	G3
TCGA-25-1314-01	tra	OV	1	1004	1	1004	NA	NA	1	274	G3
TCGA-25-1315-01	test	OV	1	1583	1	1583	NA	NA	1	153	G3
TCGA-25-1316-01	tra	OV	1	1279	1	1279	NA	NA	1	276	G3
TCGA-25-1317-01	tra	OV	1	61	NA	61	NA	NA	0	61	G3
TCGA-25-1318-01	tra	OV	1	1064	1	1064	NA	NA	1	185	G3
TCGA-25-1319-01	test	OV	1	1977	NA	1977	NA	NA	1	730	G3
TCGA-25-1320-01	tra	OV	1	1155	1	1155	NA	NA	1	424	G3
TCGA-25-1321-01	tra	OV	1	1033	1	1033	1	454	1	454	G3
TCGA-25-1322-01	tra	OV	1	91	1	91	NA	NA	1	91	G3
TCGA-25-1323-01	tra	OV	1	395	1	395	1	365	1	365	G3
TCGA-25-1324-01	test	OV	1	1035	NA	1035	NA	NA	0	1035	G3
TCGA-25-1326-01	tra	OV	1	1249	1	1249	NA	NA	1	396	G3
TCGA-25-1328-01	tra	OV	1	2009	1	2009	NA	NA	1	244	G3
TCGA-25-1329-01	test	OV	1	457	NA	457	NA	NA	0	457	G3
TCGA-25-1623-01	tra	OV	1	565	1	565	NA	NA	1	342	G3
TCGA-25-1625-01	tra	OV	1	840	1	840	NA	NA	1	526	G3
TCGA-25-1626-01	tra	OV	1	518	1	518	NA	NA	1	318	G3
TCGA-25-1627-01	test	OV	1	394	NA	394	NA	NA	0	394	G3
TCGA-25-1628-01	tra	OV	1	627	1	627	NA	NA	1	287	G3
TCGA-25-1630-01	tra	OV	1	1162	NA	1162	0	1162	0	1162	G3
TCGA-25-1632-01	tra	OV	1	1799	1	1799	NA	NA	1	537	G3
TCGA-25-1633-01	tra	OV	1	1891	1	1891	1	616	1	616	G3
TCGA-25-1634-01	tra	OV	1	1091	1	1091	1	380	1	380	G3
TCGA-25-1635-01	tra	OV	1	1583	1	1583	1	614	1	614	G3
TCGA-25-1870-01	tra	OV	1	455	1	455	NA	NA	1	243	G3
TCGA-25-1871-01	tra	OV	1	760	1	760	NA	NA	1	230	G3
TCGA-25-2042-01	tra	OV	1	396	1	396	NA	NA	1	396	G3
TCGA-25-2391-01	tra	OV	1	1492	0	1492	0	1492	0	1492	G3
TCGA-25-2392-01	tra	OV	1	31	NA	31	NA	NA	0	31	G3
TCGA-25-2393-01	tra	OV	1	1157	1	1157	NA	NA	1	305	G3
TCGA-25-2396-01	tra	OV	1	92	NA	92	NA	NA	0	92	G3
TCGA-25-2397-01	tra	OV	1	365	NA	365	NA	NA	0	365	G3
TCGA-25-2398-01	tra	OV	1	1369	1	1369	1	577	1	577	G3
TCGA-25-2399-01	tra	OV	1	608	1	608	NA	NA	1	243	G3
TCGA-25-2400-01	tra	OV	1	1278	1	1278	1	577	1	577	G3
TCGA-25-2401-01	tra	OV	1	90	NA	90	NA	NA	0	90	G3
TCGA-25-2404-01	test	OV	1	883	1	883	1	426	1	426	G3
TCGA-25-2409-01	tra	OV	1	821	1	821	NA	NA	1	304	G3
TCGA-26-1442-01	tra	GBM	0	953	0	953	NA	NA	0	953
TCGA-26-5132-01	tra	GBM	0	286	0	286	NA	NA	0	286
TCGA-26-5133-01	tra	GBM	0	452	0	452	NA	NA	1	370
TCGA-26-5134-01	tra	GBM	0	167	0	167	NA	NA	0	167
TCGA-26-5135-01	tra	GBM	1	270	NA	270	NA	NA	0	270
TCGA-26-5136-01	test	GBM	1	577	1	577	NA	NA	1	577
TCGA-26-5139-01	tra	GBM	0	48	0	48	NA	NA	0	48
TCGA-27-1830-01	tra	GBM	1	154	1	154	NA	NA	1	124
TCGA-27-1831-01	test	GBM	1	505	1	505	NA	NA	1	144
TCGA-27-1832-01	test	GBM	1	300	1	300	NA	NA	1	176
TCGA-27-1834-01	test	GBM	1	1233	1	1233	NA	NA	1	335
TCGA-27-1835-01	tra	GBM	1	648	1	648	NA	NA	1	157
TCGA-27-1837-01	test	GBM	1	427	1	427	NA	NA	1	136
TCGA-27-2519-01	test	GBM	1	550	1	550	NA	NA	1	256
TCGA-27-2521-01	tra	GBM	1	510	1	510	NA	NA	1	510
TCGA-27-2523-01	tra	GBM	1	489	1	489	NA	NA	1	402
TCGA-27-2524-01	tra	GBM	1	231	1	231	NA	NA	1	231
TCGA-27-2526-01	tra	GBM	1	87	1	87	NA	NA	1	87
TCGA-27-2528-01	test	GBM	1	480	1	480	NA	NA	1	72
TCGA-28-1747-01	tra	GBM	1	77	NA	77	NA	NA	0	77
TCGA-28-1753-01	test	GBM	0	37	0	37	NA	NA	0	37
TCGA-28-2499-01	tra	GBM	0	95	NA	95	NA	NA	0	95
TCGA-28-2509-01	tra	GBM	0	145	0	145	NA	NA	0	145
TCGA-28-2513-01	tra	GBM	0	222	0	222	NA	NA	1	75
TCGA-28-2514-01	tra	GBM	0	160	0	160	NA	NA	0	160
TCGA-28-5204-01	tra	GBM	1	454	1	454	NA	NA	1	454
TCGA-28-5207-01	test	GBM	1	343	1	343	NA	NA	1	343
TCGA-28-5208-01	tra	GBM	1	544	1	544	NA	NA	1	148
TCGA-28-5209-01	tra	GBM	0	442	0	442	NA	NA	0	442
TCGA-28-5213-01	test	GBM	0	951	0	951	NA	NA	0	951
TCGA-28-5215-01	tra	GBM	1	335	1	335	NA	NA	1	164
TCGA-28-5216-01	test	GBM	0	415	0	415	NA	NA	0	415
TCGA-28-5218-01	tra	GBM	1	157	NA	157	NA	NA	0	157
TCGA-28-5220-01	tra	GBM	1	388	1	388	NA	NA	1	262
TCGA-29-1688-01	test	OV	1	2400	1	2400	NA	NA	1	184	G2
TCGA-29-1690-01	tra	OV	1	1448	1	1448	NA	NA	1	1448	G2
TCGA-29-1691-01	test	OV	1	1470	1	1470	1	613	1	613	G2
TCGA-29-1693-01	tra	OV	0	3096	0	3096	1	694	1	694	G3
TCGA-29-1694-01	test	OV	1	1187	1	1187	NA	NA	1	1187	GX
TCGA-29-1695-01	test	OV	1	1229	NA	1229	NA	NA	0	1229	G2
TCGA-29-1696-01	tra	OV	1	1032	1	1032	NA	NA	1	342	G2
TCGA-29-1697-01	test	OV	1	949	1	949	1	500	1	500	G3
TCGA-29-1698-01	test	OV	0	2078	0	2078	1	181	1	181	G3
TCGA-29-1699-01	test	OV	1	1106	NA	1106	NA	NA	0	1106	G3
TCGA-29-1701-01	tra	OV	1	515	1	515	NA	NA	1	298	G3
TCGA-29-1702-01	tra	OV	1	728	1	728	1	286	1	286	G3
TCGA-29-1703-01	tra	OV	1	1815	1	1815	1	324	1	324	G2
TCGA-29-1705-01	tra	OV	1	555	1	555	1	283	1	283	G2
TCGA-29-1710-01	tra	OV	1	951	1	951	NA	NA	1	315	G2
TCGA-29-1711-01	tra	OV	0	1053	0	1053	0	1053	0	1053	G2
TCGA-29-1761-01	tra	OV	1	528	1	528	NA	NA	1	528	G3
TCGA-29-1762-01	tra	OV	1	2634	1	2634	NA	NA	1	1375	G2
TCGA-29-1763-01	tra	OV	0	2032	0	2032	1	428	1	428	G2
TCGA-29-1770-01	tra	OV	0	741	0	741	1	377	1	377	G2
TCGA-29-1776-01	test	OV	0	360	0	360	NA	NA	0	360	G3
TCGA-29-1778-01	tra	OV	0	454	0	454	0	454	0	454	G3
TCGA-29-1781-01	tra	OV	0	255	0	255	0	255	0	255	G3
TCGA-29-1783-01	tra	OV	0	220	0	220	NA	NA	0	220	G3
TCGA-29-1784-01	tra	OV	0	163	0	163	0	163	0	163	G3
TCGA-29-1785-01	tra	OV	1	1104	NA	1104	1	473	1	473	G3
TCGA-29-2414-01	test	OV	1	2621	1	2621	1	552	1	552	G2
TCGA-29-2425-01	tra	OV	0	1977	0	1977	1	1577	1	1577	G2
TCGA-29-2427-01	tra	OV	0	1900	0	1900	1	1582	1	1582	G3
TCGA-29-2428-01	tra	OV	0	1372	0	1372	0	1372	0	1372	G3
TCGA-29-A5NZ-01	tra	OV	1	1088	1	1088	1	358	1	358	G3
TCGA-2A-A8VL-01	test	PRAD	0	621	0	621	NA	NA	0	621
TCGA-2A-A8VO-01	tra	PRAD	0	1701	0	1701	NA	NA	0	1701
TCGA-2A-A8VT-01	tra	PRAD	0	1373	0	1373	NA	NA	0	1373
TCGA-2A-A8VV-01	tra	PRAD	0	671	0	671	NA	NA	0	671
TCGA-2A-A8VX-01	test	PRAD	0	1378	0	1378	NA	NA	0	1378
TCGA-2A-A8W1-01	tra	PRAD	0	112	0	112	NA	NA	0	112
TCGA-2A-A8W3-01	tra	PRAD	0	863	0	863	NA	NA	1	198
TCGA-2A-AAYF-01	tra	PRAD	0	1364	0	1364	0	1364	0	1364
TCGA-2A-AAYO-01	test	PRAD	0	1272	0	1272	0	1272	0	1272
TCGA-2A-AAYU-01	tra	PRAD	0	615	0	615	NA	NA	0	615
TCGA-2E-A9G8-01	tra	UCEC	0	1249	0	1249	NA	NA	1	335	G2
TCGA-2F-A9KO-01	test	BLCA	1	734	1	734	NA	NA	1	651	High Grade	Stage IV
TCGA-2F-A9KP-01	tra	BLCA	1	364	1	364	NA	NA	1	343	High Grade	Stage IV
TCGA-2F-A9KQ-01	test	BLCA	0	2886	0	2886	0	2886	0	2886	High Grade	Stage III
TCGA-2F-A9KR-01	test	BLCA	1	3183	1	3183	1	3086	1	3086	High Grade	Stage III
TCGA-2F-A9KT-01	tra	BLCA	0	3314	0	3314	0	3314	0	3314	High Grade	Stage II
TCGA-2F-A9KW-01	test	BLCA	1	254	1	254	NA	NA	1	85	High Grade	Stage III
TCGA-2G-AAEW-01	tra	TGCT	1	618	1	618	NA	NA	1	143		IS
TCGA-2G-AAEX-01	tra	TGCT	0	1259	0	1259	0	1259	0	1259		IS
TCGA-2G-AAF1-01	tra	TGCT	0	1403	0	1403	0	1403	0	1403		IS
TCGA-2G-AAF4-01	tra	TGCT	0	2315	0	2315	0	2315	0	2315		Stage I
TCGA-2G-AAF6-01	test	TGCT	0	3491	0	3491	1	810	1	810		IS
TCGA-2G-AAF8-01	tra	TGCT	0	3911	0	3911	1	3149	1	3149		Stage IA
TCGA-2G-AAFE-01	tra	TGCT	0	4702	0	4702	1	617	1	617		Stage IIA
TCGA-2G-AAFG-01	tra	TGCT	0	6183	0	6183	1	2495	1	2495		IS
TCGA-2G-AAFH-01	tra	TGCT	0	1375	0	1375	0	1375	0	1375		Stage IIB
TCGA-2G-AAFI-01	tra	TGCT	0	675	0	675	0	675	0	675		Stage IB
TCGA-2G-AAFJ-01	tra	TGCT	0	792	0	792	1	313	1	313		[Discrepancy]
TCGA-2G-AAFL-01	tra	TGCT	0	750	0	750	1	38	1	38		Stage IB
TCGA-2G-AAFM-01	tra	TGCT	0	503	0	503	0	503	0	503		Stage IIA
TCGA-2G-AAFN-01	test	TGCT	0	773	0	773	0	773	0	773		Stage IIIB
TCGA-2G-AAFO-01	tra	TGCT	0	685	0	685	0	685	0	685		Stage IIA
TCGA-2G-AAFV-01	test	TGCT	0	1389	0	1389	0	1389	0	1389		IS
TCGA-2G-AAFY-01	tra	TGCT	0	1099	0	1099	0	1099	0	1099		Stage IIA
TCGA-2G-AAFZ-01	test	TGCT	0	1353	0	1353	NA	NA	0	1353		Stage III
TCGA-2G-AAG0-01	tra	TGCT	0	1529	0	1529	1	90	1	90		IS
TCGA-2G-AAG3-01	tra	TGCT	0	1593	0	1593	0	1593	1	181		IS
TCGA-2G-AAG5-01	tra	TGCT	0	2299	0	2299	1	451	1	451		IS
TCGA-2G-AAG6-01	test	TGCT	0	2231	0	2231	0	2231	0	2231		IS
TCGA-2G-AAG7-01	tra	TGCT	0	2475	0	2475	0	2475	0	2475		IS
TCGA-2G-AAG8-01	tra	TGCT	0	2289	0	2289	0	2289	0	2289		Stage IB
TCGA-2G-AAG9-01	tra	TGCT	0	2234	0	2234	NA	NA	0	2234		Stage IIIB
TCGA-2G-AAGA-01	tra	TGCT	0	2439	0	2439	0	2439	0	2439		Stage IIA
TCGA-2G-AAGC-01	tra	TGCT	0	2585	0	2585	1	317	1	317		IS
TCGA-2G-AAGE-01	tra	TGCT	0	2478	0	2478	1	121	1	121		IS
TCGA-2G-AAGF-01	tra	TGCT	0	2734	0	2734	1	139	1	139		IS
TCGA-2G-AAGG-01	test	TGCT	0	2611	0	2611	NA	NA	0	2611		Stage IIIC
TCGA-2G-AAGI-01	tra	TGCT	0	3137	0	3137	1	2193	1	2193		IS
TCGA-2G-AAGJ-01	tra	TGCT	0	2938	0	2938	1	171	1	171		Stage IA
TCGA-2G-AAGK-01	tra	TGCT	0	3621	0	3621	1	713	1	713		IS
TCGA-2G-AAGM-01	tra	TGCT	0	3891	0	3891	NA	NA	0	3891		IS
TCGA-2G-AAGN-01	tra	TGCT	0	3656	0	3656	NA	NA	0	3656		Stage IIIB
TCGA-2G-AAGO-01	test	TGCT	0	4026	0	4026	NA	NA	0	4026		IS
TCGA-2G-AAGP-01	tra	TGCT	0	4018	0	4018	0	4018	0	4018		Stage IIA
TCGA-2G-AAGS-01	tra	TGCT	0	4816	0	4816	0	4816	0	4816		Stage IIIB
TCGA-2G-AAGT-01	test	TGCT	0	4406	0	4406	1	15	1	15		IS
TCGA-2G-AAGV-01	tra	TGCT	0	4527	0	4527	0	4527	0	4527		[Discrepancy]
TCGA-2G-AAGW-01	test	TGCT	0	4899	0	4899	0	4899	0	4899		IS
TCGA-2G-AAGX-01	tra	TGCT	0	5514	0	5514	1	4323	1	4323		Stage IA
TCGA-2G-AAGY-01	tra	TGCT	0	5329	0	5329	1	623	1	623		IS
TCGA-2G-AAGZ-01	test	TGCT	0	5233	0	5233	NA	NA	0	5233		Stage IIIA
TCGA-2G-AAH0-01	tra	TGCT	0	5477	0	5477	1	107	1	107		IS
TCGA-2G-AAH2-01	tra	TGCT	0	6060	0	6060	0	6060	0	6060		IS
TCGA-2G-AAH3-01	tra	TGCT	0	1822	0	1822	0	1822	0	1822		Stage I
TCGA-2G-AAH4-01	tra	TGCT	0	6210	0	6210	NA	NA	0	6210		Stage II
TCGA-2G-AAH8-01	test	TGCT	0	2248	0	2248	NA	NA	0	2248		Stage IIIC
TCGA-2G-AAHA-01	tra	TGCT	0	3349	0	3349	NA	NA	0	3349		Stage IB
TCGA-2G-AAHC-01	tra	TGCT	0	5539	0	5539	0	5539	0	5539		IS
TCGA-2G-AAHG-01	tra	TGCT	0	1819	0	1819	0	1819	0	1819		Stage I
TCGA-2G-AAHL-01	test	TGCT	0	7081	0	7081	0	7081	0	7081		Stage I
TCGA-2G-AAHN-01	tra	TGCT	0	6445	0	6445	0	6445	0	6445		Stage I
TCGA-2G-AAHP-01	tra	TGCT	0	5667	0	5667	1	816	1	816		IS
TCGA-2G-AAHT-01	tra	TGCT	0	542	0	542	0	542	0	542		IS
TCGA-2G-AAKD-01	tra	TGCT	0	6340	0	6340	NA	NA	0	6340		Stage III
TCGA-2G-AAKG-01	tra	TGCT	0	6598	0	6598	1	122	1	122		Stage I
TCGA-2G-AAKH-01	test	TGCT	0	6862	0	6862	0	6862	0	6862		Stage II
TCGA-2G-AAKL-01	tra	TGCT	0	7023	0	7023	NA	NA	0	7023		Stage II
TCGA-2G-AAKM-01	tra	TGCT	1	6972	0	6972	0	6972	0	6972		Stage II
TCGA-2G-AAL5-01	test	TGCT	0	7437	0	7437	1	3723	1	3723		Stage I
TCGA-2G-AAL7-01	tra	TGCT	0	3991	0	3991	1	2	1	2		IS
TCGA-2G-AALP-01	test	TGCT	0	2645	0	2645	NA	NA	0	2645		Stage IIIB
TCGA-2H-A9GF-01	test	ESCA	1	784	1	784	NA	NA	1	172	G3	Stage III
TCGA-2H-A9GG-01	test	ESCA	1	610	1	610	NA	NA	1	504	G2	Stage III
TCGA-2H-A9GH-01	test	ESCA	1	951	1	951	NA	NA	1	800	G2	Stage IIB
TCGA-2H-A9GI-01	tra	ESCA	1	435	1	435	NA	NA	1	400	G2	Stage III
TCGA-2H-A9GJ-01	tra	ESCA	1	1781	1	1781	NA	NA	1	1261	G2	Stage I
TCGA-2H-A9GK-01	test	ESCA	1	232	1	232	NA	NA	1	113	G3	Stage III
TCGA-2H-A9GL-01	tra	ESCA	1	180	1	180	NA	NA	1	109	G3	Stage III
TCGA-2H-A9GM-01	test	ESCA	1	424	1	424	NA	NA	1	367	G2	Stage IIB
TCGA-2H-A9GN-01	test	ESCA	1	272	1	272	NA	NA	1	242	G3	Stage III
TCGA-2H-A9GO-01	test	ESCA	1	494	1	494	NA	NA	1	362	G3	Stage IVA
TCGA-2H-A9GQ-01	tra	ESCA	1	128	1	128	NA	NA	1	112	G3	Stage III
TCGA-2H-A9GR-01	tra	ESCA	1	987	1	987	NA	NA	1	987	G2	Stage IIA
TCGA-2J-AAB1-01	tra	PAAD	1	66	1	66	0	66	0	66	G3	Stage IIB
TCGA-2J-AAB4-01	tra	PAAD	0	729	0	729	0	729	0	729	G2	Stage IIB
TCGA-2J-AAB6-01	tra	PAAD	1	293	1	293	NA	NA	1	169	G2	Stage IIA
TCGA-2J-AAB8-01	tra	PAAD	0	80	0	80	NA	NA	0	80	G3	Stage IIB
TCGA-2J-AAB9-01	tra	PAAD	1	627	1	627	1	521	1	521	G1	Stage IIB
TCGA-2J-AABA-01	test	PAAD	1	607	1	607	NA	NA	1	160	G2	Stage IIB
TCGA-2J-AABE-01	tra	PAAD	0	676	0	676	0	676	0	676	G2	Stage IIA
TCGA-2J-AABF-01	tra	PAAD	1	691	1	691	NA	NA	1	443	G3	Stage IIB
TCGA-2J-AABH-01	tra	PAAD	0	1287	0	1287	1	1287	1	1287	G3	Stage IIA
TCGA-2J-AABI-01	tra	PAAD	0	969	0	969	NA	NA	1	728	G3	Stage IIA
TCGA-2J-AABK-01	tra	PAAD	0	484	0	484	0	484	0	484	G2	Stage IIB
TCGA-2J-AABO-01	tra	PAAD	0	440	0	440	NA	NA	1	439	G2	Stage IIB
TCGA-2J-AABP-01	tra	PAAD	0	463	0	463	0	463	0	463	G4	Stage IIB
TCGA-2J-AABR-01	tra	PAAD	0	438	0	438	NA	NA	1	327	G3	Stage IIA
TCGA-2J-AABT-01	tra	PAAD	0	319	0	319	NA	NA	0	319	G2	Stage IIB
TCGA-2J-AABU-01	tra	PAAD	1	277	1	277	NA	NA	1	154	G3	Stage IIB
TCGA-2J-AABV-01	test	PAAD	1	652	1	652	NA	NA	1	126	G4	Stage IIB
TCGA-2K-A9WE-01	test	KIRP	0	214	0	214	0	214	0	214		Stage II
TCGA-2L-AAQA-01	test	PAAD	1	143	1	143	NA	NA	1	143	G2	Stage IIB
TCGA-2L-AAQE-01	tra	PAAD	1	684	1	684	NA	NA	1	684	G2	Stage IIB
TCGA-2L-AAQI-01	tra	PAAD	1	103	1	103	NA	NA	1	103	G3	Stage IIB
TCGA-2L-AAQJ-01	tra	PAAD	1	394	1	394	NA	NA	1	394	G2	Stage III
TCGA-2L-AAQL-01	tra	PAAD	1	292	1	292	NA	NA	1	292	G3	Stage IIB
TCGA-2L-AAQM-01	tra	PAAD	0	1383	0	1383	NA	NA	0	1383	G1	Stage IIB
TCGA-2W-A8YY-01	test	CESC	0	533	0	533	0	533	0	533	G3
TCGA-2X-A9D5-01	tra	TGCT	0	435	0	435	0	435	0	435		Stage I
TCGA-2X-A9D6-01	test	TGCT	0	607	0	607	0	607	0	607		Stage I
TCGA-2Y-A9GS-01	tra	LIHC	1	724	1	724	1	102	1	102	G2	[Discrepancy]
TCGA-2Y-A9GT-01	tra	LIHC	1	1624	1	1624	1	1083	1	1083	G2	Stage I
TCGA-2Y-A9GU-01	tra	LIHC	0	1939	0	1939	0	1939	0	1939	G2	Stage I
TCGA-2Y-A9GV-01	test	LIHC	1	2532	1	2532	0	2532	1	1745	G1	Stage I
TCGA-2Y-A9GW-01	tra	LIHC	1	1271	1	1271	1	1229	1	1229	G2	Stage I
TCGA-2Y-A9GX-01	test	LIHC	0	2442	0	2442	NA	NA	1	2133	G2	Stage I
TCGA-2Y-A9GY-01	tra	LIHC	1	757	1	757	1	637	1	637	G3	Stage II
TCGA-2Y-A9GZ-01	tra	LIHC	1	848	1	848	1	719	1	719	G2	Stage II
TCGA-2Y-A9H0-01	tra	LIHC	0	3675	0	3675	0	3675	0	3675	G1	Stage IIIA
TCGA-2Y-A9H1-01	test	LIHC	1	1229	1	1229	1	321	1	321	G2	Stage I
TCGA-2Y-A9H2-01	tra	LIHC	0	1731	0	1731	0	1731	0	1731	G3	Stage I
TCGA-2Y-A9H3-01	tra	LIHC	0	1516	0	1516	1	22	1	22	G1	Stage II
TCGA-2Y-A9H4-01	test	LIHC	0	1452	0	1452	0	1452	0	1452	G2	Stage I
TCGA-2Y-A9H5-01	tra	LIHC	1	555	1	555	1	258	1	258	G3	Stage I
TCGA-2Y-A9H6-01	tra	LIHC	0	357	0	357	0	357	0	357	G2	Stage I
TCGA-2Y-A9H7-01	tra	LIHC	0	1168	0	1168	1	1117	1	1117	G2	Stage I
TCGA-2Y-A9H8-01	tra	LIHC	1	633	1	633	1	398	1	398	G2	[Discrepancy]
TCGA-2Y-A9H9-01	tra	LIHC	0	697	0	697	1	59	1	59	G2	Stage I
TCGA-2Y-A9HA-01	tra	LIHC	1	36	1	36	NA	NA	1	36	G2	Stage II
TCGA-2Y-A9HB-01	test	LIHC	0	260	0	260	0	260	0	260	G2	Stage I
TCGA-2Z-A9J1-01	tra	KIRP	0	2298	0	2298	0	2298	0	2298		Stage I
TCGA-2Z-A9J2-01	test	KIRP	0	1795	0	1795	0	1795	0	1795		Stage I
TCGA-2Z-A9J3-01	test	KIRP	1	1771	1	1771	NA	NA	1	790		Stage II
TCGA-2Z-A9J5-01	test	KIRP	0	3050	0	3050	NA	NA	0	3050		Stage II
TCGA-2Z-A9J6-01	tra	KIRP	0	1731	0	1731	NA	NA	0	1731		Stage I
TCGA-2Z-A9J7-01	tra	KIRP	1	139	1	139	NA	NA	1	96		Stage IV
TCGA-2Z-A9J8-01	tra	KIRP	0	2790	0	2790	1	506	1	506		Stage I
TCGA-2Z-A9J9-01	test	KIRP	0	2294	0	2294	0	2294	0	2294		Stage I
TCGA-2Z-A9JD-01	tra	KIRP	0	1060	0	1060	NA	NA	0	1060		Stage I
TCGA-2Z-A9JE-01	tra	KIRP	0	1728	0	1728	0	1728	0	1728		Stage I
TCGA-2Z-A9JG-01	test	KIRP	0	1662	0	1662	0	1662	0	1662		Stage I
TCGA-2Z-A9JI-01	tra	KIRP	0	1567	0	1567	1	286	1	286		Stage III
TCGA-2Z-A9JJ-01	test	KIRP	0	1213	0	1213	0	1213	0	1213		Stage I
TCGA-2Z-A9JK-01	tra	KIRP	0	1186	0	1186	NA	NA	1	324		Stage III
TCGA-2Z-A9JL-01	tra	KIRP	0	1006	0	1006	0	1006	0	1006		Stage I
TCGA-2Z-A9JM-01	tra	KIRP	0	934	0	934	NA	NA	0	934		Stage I
TCGA-2Z-A9JN-01	tra	KIRP	0	740	0	740	0	740	0	740		Stage I
TCGA-2Z-A9JO-01	tra	KIRP	0	949	0	949	0	949	0	949		Stage I
TCGA-2Z-A9JP-01	tra	KIRP	0	893	0	893	0	893	0	893		Stage I
TCGA-2Z-A9JQ-01	tra	KIRP	0	778	0	778	NA	NA	1	600		Stage I
TCGA-2Z-A9JR-01	tra	KIRP	0	161	0	161	NA	NA	0	161		Stage I
TCGA-2Z-A9JS-01	tra	KIRP	1	492	0	492	0	492	0	492		Stage I
TCGA-2Z-A9JT-01	tra	KIRP	0	684	0	684	0	684	0	684		Stage I
TCGA-30-1718-01	test	OV	1	1579	1	1579	NA	NA	1	896	G3
TCGA-30-1855-01	tra	OV	1	75	1	75	NA	NA	1	75	G3
TCGA-30-1860-01	test	OV	1	1366	1	1366	1	397	1	397	G3
TCGA-30-1861-01	test	OV	1	1058	NA	1058	NA	NA	0	1058	G3
TCGA-30-1862-01	tra	OV	1	186	1	186	NA	NA	1	186	G2
TCGA-30-1891-01	tra	OV	1	914	1	914	NA	NA	1	181	G2
TCGA-31-1944-01	tra	OV	0	1386	0	1386	1	678	1	678	G3
TCGA-31-1946-01	tra	OV	0	918	0	918	NA	NA	1	664	G3
TCGA-31-1950-01	tra	OV	0	571	0	571	NA	NA	1	349	G2
TCGA-31-1951-01	tra	OV	0	684	0	684	NA	NA	1	659	G3
TCGA-31-1953-01	tra	OV	0	204	0	204	NA	NA	1	70	G3
TCGA-31-1956-01	tra	OV	0	1342	0	1342	NA	NA	0	1342	G3
TCGA-31-1959-01	test	OV	0	67	0	67	NA	NA	0	67	G2
TCGA-32-1970-01	tra	GBM	1	468	1	468	NA	NA	1	408
TCGA-32-1980-01	test	GBM	1	36	1	36	NA	NA	1	36
TCGA-32-1982-01	test	GBM	1	142	1	142	NA	NA	1	142
TCGA-32-2615-01	tra	GBM	1	485	1	485	NA	NA	1	131
TCGA-32-2616-01	test	GBM	1	224	1	224	NA	NA	1	182
TCGA-32-2632-01	tra	GBM	1	269	1	269	NA	NA	1	269
TCGA-32-2634-01	test	GBM	0	693	0	693	NA	NA	0	693
TCGA-32-2638-01	tra	GBM	1	766	1	766	NA	NA	1	766
TCGA-32-4213-01	test	GBM	0	604	0	604	NA	NA	1	353
TCGA-32-5222-01	tra	GBM	1	585	1	585	NA	NA	1	118
TCGA-33-4532-01	tra	LUSC	1	3924	0	3924	0	3924	0	3924		Stage IB
TCGA-33-4533-01	test	LUSC	0	4068	0	4068	0	4068	0	4068		Stage IB
TCGA-33-4538-01	tra	LUSC	1	2979	NA	2979	0	2979	0	2979		Stage IIIA
TCGA-33-4547-01	test	LUSC	0	2419	0	2419	0	2419	0	2419		Stage IB
TCGA-33-4566-01	test	LUSC	1	5287	NA	5287	NA	NA	0	5287		Stage IB
TCGA-33-4582-01	tra	LUSC	1	3149	1	3149	1	2923	1	2923		Stage IA
TCGA-33-4583-01	tra	LUSC	1	4601	0	4601	0	4601	0	4601		Stage IA
TCGA-33-4586-01	test	LUSC	1	428	NA	428	1	169	1	169		Stage IIIA
TCGA-33-4587-01	tra	LUSC	1	1656	1	1656	NA	NA	1	1656		Stage IB
TCGA-33-4589-01	tra	LUSC	1	47	0	47	0	47	0	47		Stage IIB
TCGA-33-6737-01	test	LUSC	1	601	1	601	NA	NA	1	601		Stage IIIA
TCGA-33-6738-01	tra	LUSC	0	1927	0	1927	0	1927	0	1927		Stage IIIA
TCGA-33-A4WN-01	tra	LUSC	1	143	0	143	0	143	0	143		Stage IB
TCGA-33-AAS8-01	tra	LUSC	1	1114	0	1114	0	1114	0	1114		Stage IA
TCGA-33-AASB-01	test	LUSC	1	211	1	211	NA	NA	1	30		Stage IB
TCGA-33-AASD-01	test	LUSC	1	3376	1	3376	NA	NA	1	1912		Stage IA
TCGA-33-AASI-01	tra	LUSC	1	1344	1	1344	NA	NA	1	1344		Stage IIB
TCGA-33-AASJ-01	tra	LUSC	1	3600	1	3600	1	1135	1	1135		Stage IB
TCGA-33-AASL-01	tra	LUSC	1	826	1	826	NA	NA	1	149		Stage IA
TCGA-34-2596-01	tra	LUSC	1	80	0	80	0	80	0	80		Stage IIB
TCGA-34-2600-01	test	LUSC	1	1874	0	1874	0	1874	0	1874		Stage IA
TCGA-34-2608-01	test	LUSC	1	1000	0	1000	0	1000	0	1000		Stage IB
TCGA-34-5231-01	tra	LUSC	1	1984	0	1984	NA	NA	0	1984		Stage IA
TCGA-34-5232-01	tra	LUSC	0	2471	0	2471	0	2471	0	2471		Stage IIA
TCGA-34-5234-01	tra	LUSC	0	2271	0	2271	0	2271	0	2271		Stage IA
TCGA-34-5236-01	test	LUSC	1	276	1	276	NA	NA	1	113		Stage IIB
TCGA-34-5239-01	tra	LUSC	0	1834	0	1834	1	1530	1	1530		Stage IIIA
TCGA-34-5240-01	tra	LUSC	0	1541	0	1541	0	1541	0	1541		Stage IIB
TCGA-34-5241-01	tra	LUSC	1	515	0	515	NA	NA	0	515		Stage IB
TCGA-34-5927-01	tra	LUSC	0	1361	0	1361	NA	NA	1	245		Stage IA
TCGA-34-5928-01	tra	LUSC	0	1196	0	1196	0	1196	0	1196		Stage IIB
TCGA-34-5929-01	tra	LUSC	1	151	0	151	NA	NA	0	151		Stage IB
TCGA-34-7107-01	tra	LUSC	1	34	NA	34	NA	NA	0	34		Stage II
TCGA-34-8454-01	tra	LUSC	0	1180	0	1180	0	1180	0	1180		Stage IIIA
TCGA-34-8455-01	tra	LUSC	1	123	1	123	NA	NA	1	123		Stage IV
TCGA-34-8456-01	tra	LUSC	0	804	0	804	0	804	0	804		Stage IIA
TCGA-34-A5IX-01	tra	LUSC	0	1031	0	1031	0	1031	0	1031		Stage IIB
TCGA-35-4122-01	test	LUAD	0	225	0	225	NA	NA	0	225		Stage IA
TCGA-35-4123-01	tra	LUAD	0	182	0	182	NA	NA	0	182		Stage IA
TCGA-35-5375-01	tra	LUAD	0	264	0	264	NA	NA	0	264		Stage IIIA
TCGA-36-1568-01	tra	OV	0	875	0	875	NA	NA	1	548	G3
TCGA-36-1569-01	tra	OV	0	885	0	885	NA	NA	0	885	G3
TCGA-36-1570-01	test	OV	0	655	0	655	NA	NA	1	375	G3
TCGA-36-1571-01	test	OV	1	695	1	695	1	375	1	375	G3
TCGA-36-1574-01	tra	OV	0	686	0	686	1	648	1	648	G3
TCGA-36-1575-01	tra	OV	0	260	0	260	NA	NA	0	260	G3
TCGA-36-1576-01	test	OV	0	915	0	915	1	817	1	817	G3
TCGA-36-1577-01	test	OV	0	783	0	783	0	783	0	783	G2
TCGA-36-1578-01	test	OV	0	847	0	847	NA	NA	1	310	G3
TCGA-36-1580-01	tra	OV	1	737	1	737	NA	NA	1	440	G3
TCGA-36-1581-01	tra	OV	0	751	0	751	1	702	1	702	G3
TCGA-37-3783-01	tra	LUSC	0	122	0	122	NA	NA	0	122		Stage IIIA
TCGA-37-4129-01	test	LUSC	0	242	0	242	0	242	0	242		Stage IA
TCGA-37-4130-01	test	LUSC	0	247	0	247	NA	NA	0	247		Stage IA
TCGA-37-4132-01	test	LUSC	0	227	0	227	NA	NA	0	227		Stage IV
TCGA-37-4133-01	tra	LUSC	0	238	0	238	NA	NA	0	238		Stage IIIA
TCGA-37-4135-01	tra	LUSC	0	207	0	207	NA	NA	0	207		Stage IB
TCGA-37-5819-01	tra	LUSC	0	103	0	103	NA	NA	0	103		Stage IIIA
TCGA-37-A5EL-01	test	LUSC	1	1143	1	1143	NA	NA	1	946		Stage IIB
TCGA-37-A5EM-01	tra	LUSC	0	867	0	867	0	867	0	867		Stage II
TCGA-37-A5EN-01	tra	LUSC	0	660	0	660	0	660	0	660		Stage IIIB
TCGA-38-4625-01	tra	LUAD	0	2973	0	2973	0	2973	0	2973		Stage IB
TCGA-38-4626-01	tra	LUAD	0	3674	0	3674	0	3674	1	2518		[Discrepancy]
TCGA-38-4627-01	tra	LUAD	1	1147	NA	1147	0	1147	0	1147		Stage IIA
TCGA-38-4628-01	test	LUAD	1	1492	1	1492	1	1083	1	1083		Stage IIB
TCGA-38-4629-01	tra	LUAD	1	864	1	864	1	379	1	379		Stage IIB
TCGA-38-4630-01	tra	LUAD	1	1073	1	1073	1	524	1	524		Stage IB
TCGA-38-4631-01	tra	LUAD	1	354	1	354	NA	NA	1	354		Stage IB
TCGA-38-4632-01	test	LUAD	1	1357	1	1357	NA	NA	1	680		Stage IV
TCGA-38-6178-01	tra	LUAD	0	448	0	448	NA	NA	0	448		Stage IIIA
TCGA-38-7271-01	tra	LUAD	1	800	1	800	1	304	1	304		Stage IA
TCGA-38-A44F-01	tra	LUAD	0	133	0	133	0	133	0	133		Stage IB
TCGA-39-5011-01	tra	LUSC	0	4053	0	4053	1	565	1	565		Stage IA
TCGA-39-5016-01	tra	LUSC	0	3850	0	3850	0	3850	0	3850		Stage IIA
TCGA-39-5019-01	tra	LUSC	0	3387	0	3387	1	378	1	378		Stage IB
TCGA-39-5021-01	tra	LUSC	1	2086	1	2086	1	1875	1	1875		Stage IB
TCGA-39-5022-01	tra	LUSC	1	1679	0	1679	NA	NA	1	1448		Stage IB
TCGA-39-5024-01	test	LUSC	0	2510	0	2510	0	2510	0	2510		Stage IIIA
TCGA-39-5027-01	test	LUSC	0	3108	0	3108	0	3108	1	3081		Stage IB
TCGA-39-5028-01	tra	LUSC	1	52	NA	52	NA	NA	0	52		Stage IIIA
TCGA-39-5029-01	tra	LUSC	1	740	1	740	NA	NA	1	491		Stage IIIA
TCGA-39-5030-01	test	LUSC	1	59	NA	59	0	59	0	59		Stage IIIA
TCGA-39-5031-01	tra	LUSC	1	1841	0	1841	0	1841	0	1841		Stage IA
TCGA-39-5034-01	test	LUSC	1	1107	NA	1107	1	352	1	352		Stage IIB
TCGA-39-5035-01	test	LUSC	0	2080	0	2080	0	2080	0	2080		Stage IA
TCGA-39-5036-01	tra	LUSC	0	2165	0	2165	0	2165	0	2165		Stage IB
TCGA-39-5037-01	tra	LUSC	0	1690	0	1690	0	1690	0	1690		Stage IIA
TCGA-39-5039-01	tra	LUSC	1	544	0	544	0	544	0	544		Stage IIA
TCGA-39-5040-01	test	LUSC	1	519	1	519	NA	NA	1	442		Stage IIIA
TCGA-3A-A9I5-01	tra	PAAD	0	1794	0	1794	0	1794	0	1794	G1	[Discrepancy]
TCGA-3A-A9I7-01	test	PAAD	0	1323	0	1323	NA	NA	1	1309	G2	Stage IIB
TCGA-3A-A9I9-01	tra	PAAD	1	634	1	634	NA	NA	1	513	G2	Stage IIA
TCGA-3A-A9IB-01	tra	PAAD	1	224	NA	224	NA	NA	0	224	G3	Stage IIB
TCGA-3A-A9IC-01	tra	PAAD	1	738	1	738	NA	NA	1	738	G2	Stage IIB
TCGA-3A-A9IH-01	test	PAAD	0	1021	0	1021	NA	NA	1	763	G2	Stage IA
TCGA-3A-A9IJ-01	tra	PAAD	0	1854	0	1854	0	1854	0	1854	G1	Stage IB
TCGA-3A-A9IL-01	tra	PAAD	0	2741	0	2741	NA	NA	0	2741	G1	Stage I
TCGA-3A-A9IN-01	tra	PAAD	0	2084	0	2084	0	2084	0	2084	G2	Stage IB
TCGA-3A-A9IO-01	tra	PAAD	0	1942	0	1942	NA	NA	0	1942	G1
TCGA-3A-A9IR-01	test	PAAD	0	1542	0	1542	0	1542	0	1542	G1	Stage IB
TCGA-3A-A9IS-01	tra	PAAD	0	998	0	998	0	998	0	998	G1	Stage IB
TCGA-3A-A9IU-01	tra	PAAD	1	458	1	458	NA	NA	1	371	G3	Stage IIB
TCGA-3A-A9IV-01	tra	PAAD	0	1103	0	1103	0	1103	0	1103	G1	Stage IB
TCGA-3A-A9IX-01	tra	PAAD	0	1037	0	1037	0	1037	0	1037	G2	Stage IA
TCGA-3A-A9IZ-01	tra	PAAD	1	308	1	308	NA	NA	1	109	G2	Stage IIB
TCGA-3A-A9J0-01	tra	PAAD	0	743	0	743	NA	NA	1	363	G2	Stage IIB
TCGA-3B-A9HI-01	tra	SARC	0	1521	0	1521	NA	NA	1	606
TCGA-3B-A9HJ-01	test	SARC	0	1104	0	1104	NA	NA	0	1104
TCGA-3B-A9HL-01	test	SARC	1	599	0	599	NA	NA	1	229
TCGA-3B-A9HO-01	tra	SARC	0	959	0	959	NA	NA	1	595
TCGA-3B-A9HP-01	tra	SARC	1	1627	1	1627	NA	NA	1	517
TCGA-3B-A9HQ-01	tra	SARC	0	2085	0	2085	0	2085	0	2085
TCGA-3B-A9HR-01	tra	SARC	1	2694	1	2694	1	496	1	496
TCGA-3B-A9HS-01	tra	SARC	1	1366	1	1366	1	139	1	139
TCGA-3B-A9HT-01	tra	SARC	0	1665	0	1665	0	1665	1	670
TCGA-3B-A9HU-01	tra	SARC	0	768	0	768	1	631	1	631
TCGA-3B-A9HV-01	tra	SARC	1	437	1	437	NA	NA	1	41
TCGA-3B-A9HX-01	test	SARC	0	1303	0	1303	0	1303	0	1303
TCGA-3B-A9HY-01	tra	SARC	0	314	0	314	0	314	0	314
TCGA-3B-A9HZ-01	tra	SARC	0	1170	0	1170	NA	NA	1	309
TCGA-3B-A9I0-01	test	SARC	0	1096	0	1096	1	503	1	503
TCGA-3B-A9I1-01	tra	SARC	1	567	1	567	NA	NA	1	192
TCGA-3B-A9I3-01	tra	SARC	0	808	0	808	NA	NA	1	87
TCGA-3C-AAAU-01	tra	BRCA	0	4047	0	4047	1	1808	1	1808		Stage X
TCGA-3C-AALI-01	test	BRCA	0	4005	0	4005	0	4005	0	4005		Stage IIB
TCGA-3C-AALJ-01	test	BRCA	0	1474	0	1474	0	1474	0	1474		Stage IIB
TCGA-3C-AALK-01	tra	BRCA	0	1448	0	1448	NA	NA	0	1448		Stage IA
TCGA-3E-AAAY-01	tra	PAAD	0	2285	0	2285	1	987	1	987	G3	Stage IIB
TCGA-3E-AAAZ-01	test	PAAD	1	2182	0	2182	NA	NA	1	1600	G2	Stage IIA
TCGA-3G-AB0O-01	test	THYM	0	2086	0	2086	NA	NA	0	2086
TCGA-3G-AB0Q-01	test	THYM	0	1799	0	1799	NA	NA	0	1799
TCGA-3G-AB0T-01	tra	THYM	1	2488	1	2488	NA	NA	1	1786
TCGA-3G-AB14-01	tra	THYM	1	775	0	775	NA	NA	0	775
TCGA-3G-AB19-01	tra	THYM	1	2910	0	2910	NA	NA	1	2420
TCGA-3H-AB3K-01	tra	MESO	1	1715	1	1715	NA	NA	1	841		Stage II
TCGA-3H-AB3L-01	tra	MESO	1	361	1	361	NA	NA	1	222		Stage III
TCGA-3H-AB3M-01	tra	MESO	1	885	1	885	NA	NA	1	107		Stage III
TCGA-3H-AB3O-01	test	MESO	1	1302	1	1302	NA	NA	1	627		Stage III
TCGA-3H-AB3S-01	tra	MESO	1	385	1	385	NA	NA	1	186		Stage II
TCGA-3H-AB3T-01	tra	MESO	1	414	1	414	NA	NA	1	312		Stage I
TCGA-3H-AB3U-01	tra	MESO	1	826	1	826	NA	NA	1	108		Stage III
TCGA-3H-AB3X-01	tra	MESO	0	1490	0	1490	NA	NA	0	1490		Stage III
TCGA-3K-AAZ8-01	tra	LIHC	0	396	0	396	NA	NA	1	151	G1	Stage IIIB
TCGA-3L-AA1B-01	tra	COAD	0	475	0	475	0	475	0	475		Stage I
TCGA-3M-AB46-01	tra	STAD	0	1765	0	1765	0	1765	0	1765	G2	Stage IB
TCGA-3P-A9WA-01	tra	OV	0	420	0	420	0	420	0	420	G3
TCGA-3Q-A9WF-01	test	THYM	0	467	0	467	NA	NA	0	467
TCGA-3S-A8YW-01	tra	THYM	0	643	0	643	NA	NA	1	224
TCGA-3S-AAYX-01	tra	THYM	0	571	0	571	NA	NA	0	571
TCGA-3T-AA9L-01	test	THYM	0	1050	0	1050	NA	NA	1	702
TCGA-3U-A98D-01	tra	MESO	1	142	NA	142	NA	NA	1	125		Stage III
TCGA-3U-A98E-01	tra	MESO	0	1916	0	1916	NA	NA	1	1257		Stage IV
TCGA-3U-A98F-01	tra	MESO	1	536	1	536	NA	NA	1	365		Stage III
TCGA-3U-A98G-01	tra	MESO	1	630	1	630	NA	NA	1	497		Stage IV
TCGA-3U-A98H-01	tra	MESO	1	1156	1	1156	NA	NA	1	798		Stage IV
TCGA-3U-A98I-01	tra	MESO	1	860	1	860	NA	NA	1	404		Stage IV
TCGA-3U-A98J-01	tra	MESO	1	741	1	741	NA	NA	1	741		Stage III
TCGA-3X-AAV9-01	tra	CHOL	1	339	1	339	1	216	1	216	G2	Stage I
TCGA-3X-AAVA-01	test	CHOL	1	445	1	445	1	264	1	264	G2	Stage II
TCGA-3X-AAVB-01	test	CHOL	0	402	0	402	NA	NA	0	402	G1	Stage IVB
TCGA-3X-AAVC-01	test	CHOL	0	709	0	709	0	709	0	709	G3	Stage I
TCGA-3X-AAVE-01	tra	CHOL	0	650	0	650	0	650	0	650	G2	Stage II
TCGA-3Z-A93Z-01	tra	KIRC	0	385	0	385	0	385	0	385	G2	Stage I
TCGA-41-2572-01	tra	GBM	1	406	1	406	NA	NA	1	122
TCGA-41-3915-01	tra	GBM	1	360	1	360	NA	NA	1	288
TCGA-41-5651-01	tra	GBM	1	460	1	460	NA	NA	1	210
TCGA-43-2576-01	test	LUSC	0	1223	0	1223	0	1223	0	1223		Stage IIIA
TCGA-43-2578-01	tra	LUSC	1	684	0	684	0	684	0	684		Stage IA
TCGA-43-2581-01	tra	LUSC	0	1176	0	1176	0	1176	0	1176		Stage IIIA
TCGA-43-3394-01	test	LUSC	1	1190	1	1190	1	552	1	552		Stage IB
TCGA-43-3920-01	tra	LUSC	0	1007	0	1007	0	1007	0	1007		Stage IB
TCGA-43-5668-01	test	LUSC	1	559	1	559	1	470	1	470		Stage IIA
TCGA-43-5670-01	tra	LUSC	0	849	0	849	0	849	0	849		Stage IIA
TCGA-43-6143-01	tra	LUSC	0	699	0	699	0	699	0	699		Stage IB
TCGA-43-6647-01	tra	LUSC	0	757	0	757	0	757	0	757		Stage IIB
TCGA-43-6770-01	tra	LUSC	0	653	0	653	0	653	0	653		Stage IB
TCGA-43-6771-01	test	LUSC	1	166	1	166	NA	NA	1	154		Stage IB
TCGA-43-6773-01	tra	LUSC	1	116	0	116	NA	NA	0	116		Stage IIB
TCGA-43-7656-01	tra	LUSC	0	596	0	596	0	596	0	596		Stage IA
TCGA-43-7657-01	test	LUSC	0	236	0	236	0	236	0	236		Stage IA
TCGA-43-7658-01	tra	LUSC	1	2378	1	2378	1	2305	1	2305		Stage IA
TCGA-43-8115-01	tra	LUSC	0	407	0	407	NA	NA	0	407		Stage IIA
TCGA-43-8116-01	tra	LUSC	0	358	0	358	0	358	0	358		Stage IA
TCGA-43-8118-01	test	LUSC	1	89	NA	89	NA	NA	0	89		Stage IA
TCGA-43-A474-01	tra	LUSC	0	353	0	353	0	353	0	353		Stage IIA
TCGA-43-A475-01	tra	LUSC	0	296	0	296	0	296	0	296		Stage IIB
TCGA-43-A56U-01	tra	LUSC	0	432	0	432	0	432	0	432		Stage IA
TCGA-43-A56V-01	test	LUSC	0	366	0	366	1	355	1	355		Stage IIIA
TCGA-44-2655-01	test	LUAD	0	1324	0	1324	0	1324	1	1009		Stage IA
TCGA-44-2656-01	tra	LUAD	0	1429	0	1429	0	1429	1	568		Stage IB
TCGA-44-2657-01	tra	LUAD	0	1351	0	1351	0	1351	0	1351		Stage IB
TCGA-44-2659-01	tra	LUAD	0	1367	0	1367	1	1146	1	1146		Stage IIB
TCGA-44-2661-01	test	LUAD	0	1159	0	1159	0	1159	0	1159		Stage IA
TCGA-44-2662-01	test	LUAD	0	1280	0	1280	NA	NA	1	245		Stage IB
TCGA-44-2665-01	test	LUAD	0	1301	0	1301	NA	NA	0	1301		Stage IIB
TCGA-44-2666-01	tra	LUAD	1	97	1	97	NA	NA	1	97		Stage IB
TCGA-44-2668-01	tra	LUAD	1	761	1	761	1	433	1	433		Stage IB
TCGA-44-3396-01	test	LUAD	0	1130	0	1130	0	1130	0	1130		Stage IIIA
TCGA-44-3398-01	tra	LUAD	0	1163	0	1163	0	1163	0	1163		Stage IA
TCGA-44-3918-01	tra	LUAD	0	1036	0	1036	1	511	1	511		Stage IA
TCGA-44-3919-01	test	LUAD	1	1026	1	1026	1	921	1	921		Stage IA
TCGA-44-4112-01	tra	LUAD	1	808	1	808	1	619	1	619		Stage IB
TCGA-44-5643-01	tra	LUAD	0	1013	0	1013	NA	NA	0	1013		Stage IIIA
TCGA-44-5644-01	test	LUAD	0	863	0	863	0	863	0	863		Stage IB
TCGA-44-5645-01	test	LUAD	0	852	0	852	0	852	0	852		Stage IA
TCGA-44-6145-01	tra	LUAD	0	595	0	595	0	595	0	595		Stage IA
TCGA-44-6146-01	tra	LUAD	0	728	0	728	1	631	1	631		Stage IIB
TCGA-44-6147-01	tra	LUAD	0	845	0	845	0	845	0	845		Stage IA
TCGA-44-6148-01	tra	LUAD	0	704	0	704	0	704	0	704		Stage IA
TCGA-44-6774-01	test	LUAD	0	658	0	658	0	658	0	658		Stage IIIA
TCGA-44-6775-01	tra	LUAD	0	705	0	705	1	684	1	684		Stage IB
TCGA-44-6776-01	tra	LUAD	0	2616	0	2616	0	2616	0	2616		Stage IA
TCGA-44-6777-01	test	LUAD	1	987	0	987	0	987	0	987		Stage IB
TCGA-44-6778-01	test	LUAD	0	1864	0	1864	0	1864	0	1864		Stage IA
TCGA-44-6779-01	tra	LUAD	1	500	1	500	NA	NA	1	232		Stage IIB
TCGA-44-7659-01	tra	LUAD	0	691	0	691	0	691	0	691		Stage IA
TCGA-44-7660-01	test	LUAD	0	592	0	592	NA	NA	1	253		Stage IB
TCGA-44-7661-01	tra	LUAD	1	557	1	557	1	335	1	335		Stage IB
TCGA-44-7662-01	tra	LUAD	0	218	0	218	0	218	0	218		Stage IB
TCGA-44-7667-01	tra	LUAD	0	1097	0	1097	0	1097	0	1097		Stage IIB
TCGA-44-7669-01	test	LUAD	1	574	1	574	1	390	1	390		Stage IIA
TCGA-44-7670-01	tra	LUAD	0	882	0	882	0	882	0	882		Stage IIA
TCGA-44-7671-01	tra	LUAD	0	889	0	889	1	883	1	883		Stage IB
TCGA-44-7672-01	tra	LUAD	0	719	0	719	0	719	0	719		Stage IA
TCGA-44-8117-01	test	LUAD	0	385	0	385	0	385	0	385		Stage IB
TCGA-44-8119-01	test	LUAD	0	285	0	285	0	285	0	285		Stage IIB
TCGA-44-8120-01	tra	LUAD	0	260	0	260	0	260	0	260		Stage IB
TCGA-44-A479-01	tra	LUAD	0	486	0	486	0	486	1	437		Stage IB
TCGA-44-A47A-01	tra	LUAD	0	466	0	466	1	397	1	397		Stage IB
TCGA-44-A47B-01	test	LUAD	0	287	0	287	0	287	0	287		Stage IB
TCGA-44-A47G-01	tra	LUAD	0	351	0	351	0	351	0	351		Stage IA
TCGA-44-A4SS-01	tra	LUAD	0	415	0	415	0	415	0	415		Stage IA
TCGA-44-A4SU-01	tra	LUAD	1	409	1	409	1	260	1	260		Stage IA
TCGA-46-3765-01	test	LUSC	0	405	0	405	0	405	0	405		Stage IA
TCGA-46-3766-01	test	LUSC	0	370	0	370	0	370	0	370		Stage IA
TCGA-46-3767-01	tra	LUSC	0	396	0	396	0	396	0	396		Stage IA
TCGA-46-3768-01	tra	LUSC	1	299	0	299	0	299	0	299		Stage IIIA
TCGA-46-3769-01	tra	LUSC	0	135	0	135	0	135	0	135		[Discrepancy]
TCGA-46-6025-01	tra	LUSC	0	324	0	324	0	324	0	324		Stage IIB
TCGA-46-6026-01	tra	LUSC	0	423	0	423	0	423	0	423		Stage IIB
TCGA-49-4486-01	tra	LUAD	1	2318	1	2318	1	2045	1	2045		Stage IA
TCGA-49-4487-01	tra	LUAD	1	855	1	855	1	697	1	697		Stage IA
TCGA-49-4488-01	tra	LUAD	1	869	NA	869	NA	NA	1	634		Stage IA
TCGA-49-4490-01	tra	LUAD	1	385	1	385	NA	NA	1	385		Stage IIIA
TCGA-49-4494-01	tra	LUAD	1	1081	1	1081	NA	NA	1	1081		Stage IIIA
TCGA-49-4501-01	tra	LUAD	1	1421	1	1421	1	545	1	545		Stage IB
TCGA-49-4505-01	tra	LUAD	1	428	1	428	1	417	1	417		Stage IIB
TCGA-49-4506-01	test	LUAD	1	999	NA	999	1	692	1	692		Stage IIB
TCGA-49-4507-01	test	LUAD	1	268	1	268	NA	NA	1	158		Stage IIIA
TCGA-49-4510-01	tra	LUAD	1	896	1	896	NA	NA	1	502		Stage IIB
TCGA-49-4512-01	tra	LUAD	1	905	1	905	NA	NA	1	905		Stage IIIA
TCGA-49-4514-01	tra	LUAD	0	1700	0	1700	0	1700	0	1700		Stage IA
TCGA-49-6742-01	tra	LUAD	1	488	1	488	NA	NA	1	214		Stage IIA
TCGA-49-6743-01	test	LUAD	0	1621	0	1621	0	1621	0	1621		Stage IIIA
TCGA-49-6744-01	test	LUAD	0	1683	0	1683	0	1683	0	1683		Stage IIA
TCGA-49-6745-01	tra	LUAD	0	522	0	522	NA	NA	0	522		Stage IIIA
TCGA-49-6761-01	test	LUAD	0	354	0	354	0	354	0	354		Stage IIIA
TCGA-49-6767-01	tra	LUAD	0	677	0	677	NA	NA	0	677		Stage IIB
TCGA-49-AAQV-01	test	LUAD	1	677	0	677	1	509	1	509		Stage II
TCGA-49-AAR0-01	tra	LUAD	0	4765	0	4765	0	4765	0	4765		Stage IA
TCGA-49-AAR2-01	test	LUAD	0	2224	0	2224	0	2224	0	2224		Stage IB
TCGA-49-AAR3-01	test	LUAD	0	1893	0	1893	1	1893	1	1893		Stage IIB
TCGA-49-AAR4-01	tra	LUAD	1	879	1	879	NA	NA	1	879		Stage IIIA
TCGA-49-AAR9-01	tra	LUAD	1	260	1	260	NA	NA	1	260		Stage IIB
TCGA-49-AARE-01	tra	LUAD	1	1229	1	1229	1	388	1	388		Stage IA
TCGA-49-AARN-01	tra	LUAD	1	1135	NA	1135	0	1135	0	1135		Stage IA
TCGA-49-AARO-01	tra	LUAD	0	3759	0	3759	1	1144	1	1144		Stage IA
TCGA-49-AARQ-01	test	LUAD	0	6732	0	6732	0	6732	0	6732		Stage I
TCGA-49-AARR-01	tra	LUAD	0	4992	0	4992	1	4812	1	1099		Stage IA
TCGA-4A-A93X-01	test	KIRP	0	390	0	390	NA	NA	0	390		Stage IV
TCGA-4A-A93Y-01	test	KIRP	0	352	0	352	0	352	0	352		Stage II
TCGA-4B-A93V-01	tra	LUAD	1	300	1	300	NA	NA	1	251		Stage IA
TCGA-4C-A93U-01	tra	THCA	0	129	0	129	NA	NA	0	129		Stage IVA
TCGA-4G-AAZO-01	test	CHOL	0	1177	0	1177	NA	NA	1	424	G2	Stage II
TCGA-4G-AAZT-01	tra	CHOL	0	420	0	420	0	420	0	420	G2	Stage I
TCGA-4H-AAAK-01	tra	BRCA	0	348	0	348	0	348	0	348		Stage IIIA
TCGA-4J-AA1J-01	test	CESC	0	542	0	542	0	542	0	542	G3
TCGA-4K-AA1G-01	tra	TGCT	0	436	0	436	0	436	0	436		IS
TCGA-4K-AA1H-01	tra	TGCT	0	518	0	518	0	518	0	518		Stage IA
TCGA-4K-AAAL-01	tra	TGCT	0	483	0	483	1	147	1	147		IS
TCGA-4L-AA1F-01	test	PRAD	0	350	0	350	0	350	0	350
TCGA-4N-A93T-01	tra	COAD	0	146	0	146	NA	NA	0	146		Stage IIIB
TCGA-4P-AA8J-01	test	HNSC	0	102	0	102	NA	NA	0	102	G2	Stage IVA
TCGA-4R-AA8I-01	tra	LIHC	1	262	1	262	1	158	1	158	G2	Stage II
TCGA-4T-AA8H-01	tra	COAD	0	385	0	385	0	385	0	385		Stage IIA
TCGA-4V-A9QI-01	tra	THYM	0	2936	0	2936	NA	NA	0	2936
TCGA-4V-A9QJ-01	tra	THYM	0	2849	0	2849	NA	NA	1	793
TCGA-4V-A9QL-01	tra	THYM	0	1908	0	1908	NA	NA	0	1908
TCGA-4V-A9QM-01	tra	THYM	0	1253	0	1253	NA	NA	0	1253
TCGA-4V-A9QN-01	tra	THYM	0	970	0	970	NA	NA	1	937
TCGA-4V-A9QR-01	test	THYM	0	780	0	780	NA	NA	0	780
TCGA-4V-A9QS-01	test	THYM	0	774	0	774	NA	NA	1	752
TCGA-4V-A9QT-01	test	THYM	0	813	0	813	NA	NA	0	813
TCGA-4V-A9QU-01	tra	THYM	0	627	0	627	NA	NA	0	627
TCGA-4V-A9QW-01	tra	THYM	0	630	0	630	NA	NA	0	630
TCGA-4V-A9QX-01	tra	THYM	0	434	0	434	NA	NA	0	434
TCGA-4X-A9F9-01	tra	THYM	0	669	0	669	NA	NA	0	669
TCGA-4X-A9FA-01	tra	THYM	0	392	0	392	NA	NA	0	392
TCGA-4X-A9FB-01	test	THYM	0	717	0	717	NA	NA	0	717
TCGA-4X-A9FC-01	tra	THYM	0	2072	0	2072	NA	NA	0	2072
TCGA-4X-A9FD-01	test	THYM	0	1503	0	1503	NA	NA	0	1503
TCGA-4Z-AA7M-01	tra	BLCA	0	495	0	495	0	495	0	495	High Grade	Stage III
TCGA-4Z-AA7N-01	test	BLCA	1	1367	0	1367	0	1367	0	1367	High Grade	Stage III
TCGA-4Z-AA7O-01	test	BLCA	0	512	0	512	0	512	0	512	High Grade	Stage II
TCGA-4Z-AA7Q-01	tra	BLCA	1	510	0	510	NA	NA	0	510	High Grade	Stage III
TCGA-4Z-AA7R-01	tra	BLCA	1	522	1	522	NA	NA	1	353	High Grade	Stage IV
TCGA-4Z-AA7S-01	tra	BLCA	1	1064	0	1064	NA	NA	0	1064	High Grade	Stage III
TCGA-4Z-AA7W-01	test	BLCA	0	840	0	840	1	760	1	760	High Grade	Stage II
TCGA-4Z-AA7Y-01	tra	BLCA	0	1522	0	1522	0	1522	0	1522	High Grade	Stage II
TCGA-4Z-AA81-01	tra	BLCA	1	1270	0	1270	0	1270	0	1270	High Grade	Stage II
TCGA-4Z-AA82-01	tra	BLCA	1	1556	1	1556	NA	NA	1	1150	High Grade	Stage IV
TCGA-4Z-AA83-01	test	BLCA	0	2024	0	2024	0	2024	0	2024	High Grade	Stage II
TCGA-4Z-AA84-01	test	BLCA	0	460	0	460	NA	NA	0	460	High Grade	Stage IV
TCGA-4Z-AA86-01	tra	BLCA	1	311	1	311	NA	NA	1	136	High Grade	Stage IV
TCGA-4Z-AA87-01	tra	BLCA	0	1454	0	1454	NA	NA	1	221	High Grade	Stage III
TCGA-4Z-AA89-01	tra	BLCA	0	1029	0	1029	NA	NA	1	648	High Grade	Stage IV
TCGA-50-5044-01	tra	LUAD	1	624	1	624	NA	NA	1	483		Stage IIIB
TCGA-50-5045-01	tra	LUAD	1	2174	1	2174	NA	NA	1	1433		[Discrepancy]
TCGA-50-5049-01	tra	LUAD	0	3094	0	3094	NA	NA	1	1568		Stage IA
TCGA-50-5051-01	test	LUAD	1	478	1	478	NA	NA	1	184		Stage IIIA
TCGA-50-5055-01	tra	LUAD	1	1830	1	1830	NA	NA	1	771		Stage IIA
TCGA-50-5066-01	tra	LUAD	0	1442	0	1442	1	477	1	477		Stage IB
TCGA-50-5068-01	test	LUAD	1	1499	1	1499	NA	NA	1	686		Stage IIB
TCGA-50-5072-01	tra	LUAD	1	250	1	250	NA	NA	1	213		Stage IIIA
TCGA-50-5930-01	tra	LUAD	1	282	1	282	NA	NA	1	177		Stage IIIA
TCGA-50-5931-01	test	LUAD	1	434	1	434	NA	NA	1	425		Stage IB
TCGA-50-5932-01	tra	LUAD	1	1235	1	1235	NA	NA	1	1090		Stage IIB
TCGA-50-5933-01	tra	LUAD	1	2393	0	2393	0	2393	0	2393		Stage IIIB
TCGA-50-5935-01	tra	LUAD	1	653	0	653	0	653	0	653		Stage IA
TCGA-50-5936-01	test	LUAD	1	257	1	257	NA	NA	1	150		Stage IIIA
TCGA-50-5939-01	tra	LUAD	1	460	0	460	0	460	0	460		Stage IB
TCGA-50-5941-01	tra	LUAD	0	1474	0	1474	0	1474	0	1474		Stage IIIA
TCGA-50-5942-01	tra	LUAD	0	1847	0	1847	NA	NA	1	1378		Stage IA
TCGA-50-5944-01	tra	LUAD	0	1750	0	1750	0	1750	0	1750		Stage IA
TCGA-50-5946-01	test	LUAD	0	1617	0	1617	NA	NA	1	221		Stage IA
TCGA-50-6590-01	tra	LUAD	1	1288	0	1288	0	1288	0	1288		Stage IB
TCGA-50-6591-01	tra	LUAD	1	119	1	119	NA	NA	1	119		Stage IV
TCGA-50-6592-01	tra	LUAD	1	777	1	777	NA	NA	1	777		Stage IB
TCGA-50-6593-01	test	LUAD	1	336	1	336	NA	NA	1	266		Stage IIIA
TCGA-50-6594-01	test	LUAD	1	370	1	370	NA	NA	1	285		Stage IIIA
TCGA-50-6595-01	test	LUAD	1	189	1	189	NA	NA	1	182		Stage IIIA
TCGA-50-6597-01	tra	LUAD	1	1268	0	1268	NA	NA	0	1268		Stage IB
TCGA-50-7109-01	tra	LUAD	1	308	1	308	NA	NA	1	15		Stage IA
TCGA-50-8457-01	tra	LUAD	0	1125	0	1125	0	1125	0	1125		Stage IA
TCGA-50-8459-01	tra	LUAD	0	1119	0	1119	NA	NA	1	432		Stage IIB
TCGA-50-8460-01	tra	LUAD	0	829	0	829	0	829	0	829		Stage IA
TCGA-51-4081-01	test	LUSC	0	911	0	911	NA	NA	0	911		Stage IIB
TCGA-51-6867-01	tra	LUSC	1	1856	1	1856	1	788	1	788		Stage I
TCGA-52-7622-01	tra	LUSC	0	862	0	862	0	862	0	862		Stage IA
TCGA-52-7809-01	tra	LUSC	1	166	1	166	NA	NA	1	166		Stage IB
TCGA-52-7810-01	test	LUSC	0	923	0	923	0	923	0	923		Stage IIB
TCGA-52-7811-01	tra	LUSC	1	266	1	266	NA	NA	1	153		Stage IB
TCGA-52-7812-01	tra	LUSC	1	835	1	835	NA	NA	1	791		[Discrepancy]
TCGA-53-7624-01	test	LUAD	1	1043	1	1043	NA	NA	1	400		Stage IV
TCGA-53-7626-01	tra	LUAD	1	929	1	929	NA	NA	1	865		Stage IIA
TCGA-53-7813-01	tra	LUAD	0	424	0	424	NA	NA	0	424		Stage IIIB
TCGA-53-A4EZ-01	test	LUAD	0	1071	0	1071	NA	NA	0	1071		Stage IIA
TCGA-55-1592-01	test	LUAD	1	701	1	701	1	452	1	452		Stage IA
TCGA-55-1594-01	tra	LUAD	0	1178	0	1178	NA	NA	0	1178		Stage IIIA
TCGA-55-1595-01	test	LUAD	0	1479	0	1479	0	1479	0	1479		Stage IA
TCGA-55-1596-01	test	LUAD	0	2065	0	2065	0	2065	0	2065		Stage IIB
TCGA-55-5899-01	tra	LUAD	0	930	0	930	0	930	0	930		[Discrepancy]
TCGA-55-6543-01	test	LUAD	0	435	0	435	0	435	0	435		Stage IA
TCGA-55-6642-01	tra	LUAD	0	2449	0	2449	0	2449	0	2449		Stage IB
TCGA-55-6712-01	test	LUAD	1	171	1	171	NA	NA	1	171		Stage IIA
TCGA-55-6968-01	tra	LUAD	1	1293	1	1293	NA	NA	1	1293		Stage IV
TCGA-55-6969-01	tra	LUAD	0	1239	0	1239	NA	NA	0	1239		Stage IB
TCGA-55-6970-01	test	LUAD	1	464	1	464	NA	NA	1	457		Stage IIIA
TCGA-55-6971-01	tra	LUAD	0	1400	0	1400	0	1400	0	1400		Stage IB
TCGA-55-6972-01	test	LUAD	1	1632	0	1632	0	1632	0	1632		Stage IB
TCGA-55-6975-01	test	LUAD	1	118	1	118	NA	NA	1	118		Stage IIB
TCGA-55-6978-01	tra	LUAD	1	176	1	176	NA	NA	1	42		Stage IIA
TCGA-55-6979-01	test	LUAD	1	237	1	237	NA	NA	1	195		Stage IIB
TCGA-55-6980-01	test	LUAD	0	2109	0	2109	0	2109	0	2109		Stage IA
TCGA-55-6981-01	tra	LUAD	1	1379	0	1379	0	1379	0	1379		Stage IIIA
TCGA-55-6982-01	tra	LUAD	1	995	1	995	NA	NA	1	183		Stage IIB
TCGA-55-6983-01	tra	LUAD	0	2823	0	2823	0	2823	0	2823		Stage IIB
TCGA-55-6984-01	tra	LUAD	1	760	1	760	1	724	1	724		Stage IIB
TCGA-55-6985-01	tra	LUAD	0	1233	0	1233	0	1233	0	1233		Stage IB
TCGA-55-6986-01	tra	LUAD	0	3261	0	3261	0	3261	0	3261		Stage IB
TCGA-55-6987-01	test	LUAD	0	2137	0	2137	0	2137	0	2137		Stage IA
TCGA-55-7227-01	tra	LUAD	1	952	1	952	1	255	1	255		Stage IIIA
TCGA-55-7281-01	tra	LUAD	0	872	0	872	1	339	1	339		Stage IA
TCGA-55-7283-01	test	LUAD	0	609	0	609	NA	NA	0	609		Stage IIIA
TCGA-55-7284-01	tra	LUAD	1	243	1	243	1	231	1	231		Stage IIB
TCGA-55-7570-01	tra	LUAD	0	824	0	824	0	824	0	824		Stage IA
TCGA-55-7573-01	tra	LUAD	0	487	0	487	0	487	0	487		Stage IA
TCGA-55-7574-01	tra	LUAD	1	995	1	995	1	478	1	478		Stage IB
TCGA-55-7576-01	tra	LUAD	0	670	0	670	0	670	0	670		Stage IB
TCGA-55-7724-01	test	LUAD	0	705	0	705	0	705	0	705		Stage IB
TCGA-55-7725-01	tra	LUAD	0	442	0	442	0	442	0	442		Stage IA
TCGA-55-7726-01	tra	LUAD	0	652	0	652	0	652	0	652		Stage IA
TCGA-55-7727-01	test	LUAD	0	119	0	119	0	119	0	119		Stage IIIA
TCGA-55-7728-01	test	LUAD	0	704	0	704	0	704	0	704		Stage IB
TCGA-55-7815-01	tra	LUAD	0	773	0	773	1	466	1	466		Stage IB
TCGA-55-7816-01	tra	LUAD	1	468	1	468	NA	NA	1	468		Stage IV
TCGA-55-7903-01	tra	LUAD	0	567	0	567	0	567	0	567		Stage IA
TCGA-55-7907-01	tra	LUAD	1	343	1	343	1	294	1	294		Stage IIA
TCGA-55-7910-01	test	LUAD	0	1040	0	1040	1	1018	1	1018		Stage IIA
TCGA-55-7911-01	tra	LUAD	0	537	0	537	0	537	1	515		Stage IA
TCGA-55-7913-01	tra	LUAD	1	561	1	561	1	480	1	480		Stage IA
TCGA-55-7914-01	test	LUAD	1	187	1	187	NA	NA	1	187		Stage IIA
TCGA-55-7994-01	tra	LUAD	0	603	0	603	0	603	0	603		Stage IIB
TCGA-55-7995-01	tra	LUAD	0	889	0	889	1	468	1	468		Stage IA
TCGA-55-8085-01	tra	LUAD	0	904	0	904	0	904	0	904		Stage IA
TCGA-55-8087-01	tra	LUAD	0	462	0	462	0	462	0	462		Stage IB
TCGA-55-8089-01	tra	LUAD	1	702	0	702	0	702	0	702		Stage IA
TCGA-55-8090-01	tra	LUAD	1	598	1	598	1	548	1	548		Stage IA
TCGA-55-8091-01	test	LUAD	0	600	0	600	0	600	0	600		Stage IB
TCGA-55-8092-01	tra	LUAD	1	154	1	154	1	127	1	127		Stage IIB
TCGA-55-8094-01	tra	LUAD	0	541	0	541	NA	NA	0	541		Stage IV
TCGA-55-8096-01	test	LUAD	1	719	1	719	1	566	1	566		Stage IB
TCGA-55-8097-01	tra	LUAD	0	476	0	476	0	476	0	476		Stage IA
TCGA-55-8203-01	test	LUAD	0	547	0	547	0	547	0	547		Stage IA
TCGA-55-8204-01	tra	LUAD	0	515	0	515	0	515	0	515		Stage IB
TCGA-55-8205-01	test	LUAD	0	599	0	599	NA	NA	1	495		Stage IIA
TCGA-55-8206-01	test	LUAD	0	888	0	888	0	888	0	888		Stage IA
TCGA-55-8207-01	test	LUAD	0	977	0	977	0	977	0	977		Stage IB
TCGA-55-8208-01	tra	LUAD	0	674	0	674	1	511	1	511		Stage IA
TCGA-55-8299-01	tra	LUAD	1	469	1	469	1	274	1	274		Stage IA
TCGA-55-8301-01	tra	LUAD	0	534	0	534	1	238	1	238		Stage IB
TCGA-55-8302-01	test	LUAD	0	478	0	478	0	478	0	478		Stage IB
TCGA-55-8505-01	tra	LUAD	0	440	0	440	0	440	0	440		Stage IIIA
TCGA-55-8507-01	tra	LUAD	0	418	0	418	0	418	0	418		Stage IA
TCGA-55-8508-01	test	LUAD	0	617	0	617	0	617	0	617		Stage IIA
TCGA-55-8510-01	tra	LUAD	0	539	0	539	0	539	0	539		Stage IB
TCGA-55-8511-01	tra	LUAD	0	552	0	552	1	460	1	460		Stage IB
TCGA-55-8512-01	tra	LUAD	1	607	1	607	NA	NA	1	607		Stage IV
TCGA-55-8513-01	tra	LUAD	0	791	0	791	1	317	1	317		Stage IIB
TCGA-55-8514-01	test	LUAD	0	520	0	520	0	520	0	520		Stage IB
TCGA-55-8614-01	tra	LUAD	0	536	0	536	0	536	0	536		Stage IB
TCGA-55-8615-01	tra	LUAD	0	446	0	446	1	224	1	224		Stage IIIA
TCGA-55-8616-01	tra	LUAD	0	48	0	48	NA	NA	0	48		Stage IB
TCGA-55-8619-01	tra	LUAD	0	416	0	416	0	416	0	416		Stage IIB
TCGA-55-8620-01	tra	LUAD	1	375	1	375	NA	NA	1	375		Stage IV
TCGA-55-8621-01	tra	LUAD	0	515	0	515	0	515	0	515		Stage IA
TCGA-55-A48X-01	test	LUAD	0	689	0	689	0	689	1	615		Stage IIA
TCGA-55-A48Y-01	tra	LUAD	0	630	0	630	0	630	0	630		Stage IIA
TCGA-55-A48Z-01	tra	LUAD	0	651	0	651	NA	NA	1	536		Stage IIIB
TCGA-55-A490-01	tra	LUAD	1	99	0	99	NA	NA	0	99		Stage IIA
TCGA-55-A491-01	tra	LUAD	0	626	0	626	0	626	0	626		Stage IA
TCGA-55-A492-01	tra	LUAD	0	596	0	596	0	596	0	596		Stage IA
TCGA-55-A494-01	tra	LUAD	0	481	0	481	0	481	0	481		Stage IB
TCGA-55-A4DF-01	test	LUAD	1	614	1	614	1	515	1	515		Stage IA
TCGA-55-A4DG-01	test	LUAD	0	608	0	608	0	608	0	608		Stage IA
TCGA-55-A57B-01	tra	LUAD	0	546	0	546	0	546	0	546		Stage IA
TCGA-56-1622-01	tra	LUSC	1	881	1	881	NA	NA	1	881		Stage IB
TCGA-56-5897-01	tra	LUSC	0	378	0	378	0	378	0	378		Stage IA
TCGA-56-5898-01	tra	LUSC	0	555	0	555	0	555	0	555		Stage IA
TCGA-56-6545-01	tra	LUSC	0	666	0	666	0	666	0	666		Stage IB
TCGA-56-7221-01	tra	LUSC	0	608	0	608	0	608	0	608		Stage IB
TCGA-56-7222-01	tra	LUSC	1	562	1	562	1	427	1	427		Stage IB
TCGA-56-7223-01	tra	LUSC	1	442	1	442	NA	NA	1	132		Stage IIIA
TCGA-56-7579-01	test	LUSC	1	951	1	951	NA	NA	1	149		Stage IIIA
TCGA-56-7580-01	tra	LUSC	0	925	0	925	0	925	0	925		Stage IB
TCGA-56-7582-01	tra	LUSC	0	601	0	601	0	601	0	601		Stage IB
TCGA-56-7730-01	test	LUSC	1	198	1	198	NA	NA	1	198		Stage IIA
TCGA-56-7822-01	test	LUSC	1	532	1	532	NA	NA	1	301		Stage IIB
TCGA-56-7823-01	tra	LUSC	0	1011	0	1011	0	1011	0	1011		Stage IIA
TCGA-56-8082-01	tra	LUSC	0	455	0	455	0	455	0	455		Stage IIA
TCGA-56-8083-01	tra	LUSC	0	150	0	150	NA	NA	0	150		Stage IB
TCGA-56-8201-01	tra	LUSC	1	397	1	397	NA	NA	1	397		Stage IIB
TCGA-56-8304-01	test	LUSC	0	106	0	106	0	106	0	106		Stage IA
TCGA-56-8305-01	tra	LUSC	0	105	0	105	0	105	0	105		Stage IB
TCGA-56-8307-01	tra	LUSC	0	818	0	818	0	818	0	818		Stage IIB
TCGA-56-8308-01	test	LUSC	0	517	0	517	NA	NA	0	517		Stage IIB
TCGA-56-8309-01	test	LUSC	0	428	0	428	0	428	0	428		Stage IA
TCGA-56-8503-01	test	LUSC	0	41	0	41	NA	NA	0	41		Stage IIB
TCGA-56-8504-01	test	LUSC	0	510	0	510	0	510	0	510		Stage IB
TCGA-56-8622-01	test	LUSC	0	55	0	55	NA	NA	0	55		Stage IB
TCGA-56-8623-01	test	LUSC	1	692	0	692	0	692	1	645		Stage IB
TCGA-56-8624-01	tra	LUSC	0	420	0	420	0	420	0	420		Stage IIB
TCGA-56-8625-01	tra	LUSC	1	315	1	315	NA	NA	1	272		Stage IIIA
TCGA-56-8626-01	tra	LUSC	1	302	0	302	0	302	0	302		Stage IA
TCGA-56-8628-01	test	LUSC	0	616	0	616	0	616	0	616		Stage IA
TCGA-56-8629-01	test	LUSC	0	481	0	481	0	481	0	481		Stage IIA
TCGA-56-A49D-01	tra	LUSC	0	637	0	637	0	637	0	637		Stage IIIA
TCGA-56-A4BW-01	test	LUSC	0	585	0	585	0	585	0	585		Stage IIA
TCGA-56-A4BX-01	tra	LUSC	0	405	0	405	0	405	0	405		Stage IIA
TCGA-56-A4BY-01	test	LUSC	1	543	1	543	NA	NA	1	543		Stage IB
TCGA-56-A4ZJ-01	tra	LUSC	0	640	0	640	0	640	0	640		Stage IA
TCGA-56-A4ZK-01	tra	LUSC	0	570	0	570	0	570	0	570		Stage IB
TCGA-56-A62T-01	tra	LUSC	0	440	0	440	0	440	0	440		Stage IIA
TCGA-57-1582-01	test	OV	1	731	1	731	NA	NA	1	731	G3
TCGA-57-1583-01	tra	OV	1	346	1	346	NA	NA	1	346	G3
TCGA-57-1584-01	tra	OV	0	643	0	643	NA	NA	1	530	G3
TCGA-57-1585-01	tra	OV	1	53	1	53	NA	NA	1	53	G3
TCGA-57-1993-01	tra	OV	0	763	0	763	NA	NA	0	763	G3
TCGA-57-1994-01	tra	OV	0	761	0	761	NA	NA	0	761
TCGA-58-8387-01	tra	LUSC	1	403	0	403	0	403	0	403		Stage IIA
TCGA-58-8388-01	tra	LUSC	1	412	0	412	0	412	0	412		Stage IB
TCGA-58-8390-01	tra	LUSC	0	911	0	911	0	911	0	911		Stage IIA
TCGA-58-8391-01	tra	LUSC	0	2167	0	2167	1	2033	1	2033		Stage IIIA
TCGA-58-8392-01	test	LUSC	1	501	1	501	1	96	1	96		Stage IB
TCGA-58-8393-01	tra	LUSC	0	1058	0	1058	0	1058	0	1058		Stage IB
TCGA-58-A46J-01	test	LUSC	0	2589	0	2589	0	2589	0	2589		Stage IIB
TCGA-58-A46K-01	test	LUSC	1	1045	1	1045	1	735	1	735		Stage IIIA
TCGA-58-A46L-01	test	LUSC	0	1723	0	1723	0	1723	0	1723		Stage IIIA
TCGA-58-A46M-01	test	LUSC	0	1072	0	1072	0	1072	0	1072		Stage IIB
TCGA-58-A46N-01	test	LUSC	0	910	0	910	1	630	1	630		Stage IB
TCGA-59-2348-01	tra	OV	0	5481	0	5481	0	5481	0	5481	G3
TCGA-59-2350-01	tra	OV	1	679	1	679	NA	NA	1	211	G3
TCGA-59-2351-01	tra	OV	0	3532	0	3532	1	2139	1	2139	G3
TCGA-59-2352-01	tra	OV	1	286	1	286	NA	NA	1	286	G3
TCGA-59-2354-01	tra	OV	1	1046	1	1046	NA	NA	1	462	G3
TCGA-59-2355-01	test	OV	1	65	1	65	NA	NA	1	65	G3
TCGA-59-2363-01	tra	OV	0	165	0	165	0	165	0	165	G3
TCGA-59-A5PD-01	tra	OV	1	624	1	624	1	145	1	145	G3
TCGA-5B-A90C-01	tra	UCEC	0	1202	0	1202	NA	NA	1	517	G2
TCGA-5C-A9VG-01	tra	LIHC	0	328	0	328	0	328	0	328	G2	Stage II
TCGA-5C-A9VH-01	tra	LIHC	0	322	0	322	0	322	0	322	G2	Stage I
TCGA-5G-A9ZZ-01	tra	THYM	0	835	0	835	NA	NA	0	835
TCGA-5K-AAAP-01	test	THYM	0	1054	0	1054	NA	NA	0	1054
TCGA-5L-AAT0-01	test	BRCA	0	1477	0	1477	NA	NA	0	1477		Stage IIA
TCGA-5L-AAT1-01	tra	BRCA	0	1471	0	1471	NA	NA	0	1471		Stage IV
TCGA-5M-AAT4-01	test	COAD	1	49	1	49	NA	NA	1	49		Stage IV
TCGA-5M-AAT6-01	tra	COAD	1	290	1	290	NA	NA	1	219		Stage IV
TCGA-5M-AATE-01	tra	COAD	0	1200	0	1200	NA	NA	1	810		Stage IIA
TCGA-5N-A9KI-01	tra	BLCA	1	76	0	76	0	76	0	76	High Grade	Stage III
TCGA-5N-A9KM-01	tra	BLCA	1	530	1	530	1	276	1	276	High Grade	Stage III
TCGA-5P-A9JU-01	tra	KIRP	0	373	0	373	0	373	0	373		Stage III
TCGA-5P-A9JV-01	tra	KIRP	0	2043	0	2043	0	2043	0	2043
TCGA-5P-A9JW-01	tra	KIRP	0	3241	0	3241	1	3228	1	3228
TCGA-5P-A9JY-01	test	KIRP	1	1508	0	1508	0	1508	0	1508
TCGA-5P-A9JZ-01	tra	KIRP	0	2744	0	2744	0	2744	0	2744
TCGA-5P-A9K0-01	tra	KIRP	0	677	0	677	NA	NA	0	677
TCGA-5P-A9K2-01	test	KIRP	0	2392	0	2392	0	2392	0	2392
TCGA-5P-A9K3-01	tra	KIRP	1	471	1	471	NA	NA	1	17
TCGA-5P-A9K4-01	tra	KIRP	0	2184	0	2184	0	2184	0	2184
TCGA-5P-A9K6-01	test	KIRP	0	1914	0	1914	0	1914	0	1914
TCGA-5P-A9K8-01	tra	KIRP	0	1309	0	1309	0	1309	0	1309
TCGA-5P-A9K9-01	tra	KIRP	1	589	1	589	1	548	1	548
TCGA-5P-A9KA-01	tra	KIRP	0	395	0	395	0	395	0	395
TCGA-5P-A9KC-01	tra	KIRP	0	377	0	377	0	377	0	377
TCGA-5P-A9KE-01	tra	KIRP	0	824	0	824	0	824	0	824
TCGA-5P-A9KF-01	tra	KIRP	0	845	0	845	NA	NA	1	728
TCGA-5P-A9KH-01	tra	KIRP	0	2051	0	2051	0	2051	0	2051
TCGA-5R-AA1C-01	tra	LIHC	0	520	0	520	0	520	0	520	G2	Stage II
TCGA-5R-AA1D-01	tra	LIHC	0	449	0	449	0	449	0	449	G3	Stage IIIA
TCGA-5R-AAAM-01	tra	LIHC	1	46	0	46	0	46	0	46	G2	Stage II
TCGA-5S-A9Q8-01	tra	UCEC	0	313	0	313	0	313	0	313	G2
TCGA-5T-A9QA-01	test	BRCA	0	303	0	303	NA	NA	0	303		Stage IIA
TCGA-5U-AB0D-01	tra	THYM	0	714	0	714	NA	NA	0	714
TCGA-5U-AB0E-01	tra	THYM	0	687	0	687	NA	NA	0	687
TCGA-5U-AB0F-01	tra	THYM	0	459	0	459	NA	NA	0	459
TCGA-5V-A9RR-01	tra	THYM	0	827	0	827	NA	NA	0	827
TCGA-5X-AA5U-01	tra	OV	0	361	0	361	0	361	0	361	GX
TCGA-60-2695-01	tra	LUSC	0	642	0	642	0	642	0	642		Stage IB
TCGA-60-2696-01	test	LUSC	1	109	NA	109	NA	NA	0	109		Stage IIA
TCGA-60-2697-01	test	LUSC	1	372	1	372	1	200	1	200		Stage IIA
TCGA-60-2698-01	tra	LUSC	1	311	1	311	NA	NA	1	114		Stage IIB
TCGA-60-2703-01	tra	LUSC	1	2945	NA	2945	1	1757	1	1757		Stage IIB
TCGA-60-2704-01	tra	LUSC	1	1154	1	1154	NA	NA	1	532		Stage IIB
TCGA-60-2706-01	tra	LUSC	0	2820	0	2820	0	2820	0	2820		Stage IA
TCGA-60-2707-01	test	LUSC	1	667	1	667	1	579	1	579		Stage IB
TCGA-60-2708-01	tra	LUSC	0	2447	0	2447	0	2447	0	2447		Stage IIB
TCGA-60-2709-01	test	LUSC	0	1505	0	1505	0	1505	0	1505		Stage IB
TCGA-60-2710-01	test	LUSC	0	2024	0	2024	0	2024	0	2024		Stage IIA
TCGA-60-2711-01	tra	LUSC	0	1260	0	1260	0	1260	0	1260		Stage IB
TCGA-60-2712-01	tra	LUSC	1	274	NA	274	0	274	0	274		Stage IIB
TCGA-60-2713-01	tra	LUSC	0	1731	0	1731	1	1356	1	1356		Stage IB
TCGA-60-2714-01	tra	LUSC	0	1531	0	1531	0	1531	0	1531		Stage IIB
TCGA-60-2715-01	test	LUSC	1	1075	1	1075	NA	NA	1	1075		Stage IA
TCGA-60-2716-01	tra	LUSC	0	1475	0	1475	0	1475	0	1475		Stage IIB
TCGA-60-2719-01	test	LUSC	0	1297	0	1297	0	1297	0	1297		Stage IB
TCGA-60-2720-01	test	LUSC	0	97	0	97	NA	NA	0	97		Stage IB
TCGA-60-2721-01	tra	LUSC	0	983	0	983	0	983	0	983		Stage IB
TCGA-60-2722-01	tra	LUSC	0	908	0	908	1	851	1	851		Stage IIB
TCGA-60-2723-01	test	LUSC	0	1092	0	1092	0	1092	0	1092		Stage IB
TCGA-60-2724-01	tra	LUSC	0	717	0	717	NA	NA	0	717		Stage IIIA
TCGA-60-2725-01	tra	LUSC	0	816	0	816	0	816	0	816		Stage IB
TCGA-60-2726-01	test	LUSC	1	358	0	358	0	358	0	358		Stage IIA
TCGA-61-1721-01	tra	OV	0	338	0	338	NA	NA	0	338	G1
TCGA-61-1724-01	tra	OV	1	637	1	637	NA	NA	1	637	G3
TCGA-61-1725-01	tra	OV	0	956	0	956	NA	NA	1	844	G3
TCGA-61-1728-01	tra	OV	0	848	0	848	NA	NA	1	533	G3
TCGA-61-1733-01	tra	OV	0	967	0	967	NA	NA	1	175	G3
TCGA-61-1736-01	tra	OV	1	1484	1	1484	1	764	1	764	G3
TCGA-61-1737-01	tra	OV	0	1364	0	1364	NA	NA	0	1364	G3
TCGA-61-1738-01	test	OV	1	1089	1	1089	NA	NA	1	276	G3
TCGA-61-1740-01	tra	OV	1	74	1	74	NA	NA	1	74	G3
TCGA-61-1741-01	tra	OV	1	1024	1	1024	1	488	1	488	G3
TCGA-61-1743-01	tra	OV	1	1329	1	1329	1	809	1	809	G2
TCGA-61-1900-01	test	OV	0	176	0	176	NA	NA	0	176	G3
TCGA-61-1907-01	tra	OV	0	952	0	952	NA	NA	1	743	G3
TCGA-61-1910-01	tra	OV	0	1127	0	1127	0	1127	0	1127	G3
TCGA-61-1914-01	tra	OV	0	1722	0	1722	1	1674	1	1674	G3
TCGA-61-1917-01	tra	OV	1	1321	NA	1321	0	1321	0	1321	G3
TCGA-61-1918-01	tra	OV	1	479	1	479	NA	NA	1	413	G3
TCGA-61-1919-01	tra	OV	1	1161	NA	1161	1	439	1	439	G2
TCGA-61-1995-01	tra	OV	0	61	0	61	NA	NA	0	61	G3
TCGA-61-1998-01	tra	OV	0	168	0	168	NA	NA	0	168	G3
TCGA-61-2000-01	test	OV	0	441	0	441	NA	NA	1	339	G3
TCGA-61-2002-01	tra	OV	0	547	0	547	NA	NA	0	547	G3
TCGA-61-2003-01	tra	OV	0	122	0	122	NA	NA	0	122	G2
TCGA-61-2008-01	tra	OV	0	932	0	932	1	818	1	818	G2
TCGA-61-2009-01	test	OV	0	1212	0	1212	1	101	1	101	G3
TCGA-61-2012-01	test	OV	0	932	0	932	NA	NA	0	932	G2
TCGA-61-2016-01	tra	OV	1	36	1	36	NA	NA	1	36	G3
TCGA-61-2088-01	tra	OV	0	145	0	145	NA	NA	0	145	G3
TCGA-61-2092-01	tra	OV	0	1573	0	1573	0	1573	0	1573	G3
TCGA-61-2094-01	tra	OV	0	2182	0	2182	0	2182	0	2182	G3
TCGA-61-2095-01	test	OV	1	1875	1	1875	1	445	1	445	G2
TCGA-61-2097-01	tra	OV	0	1844	0	1844	0	1844	0	1844	G2
TCGA-61-2098-01	tra	OV	0	1993	0	1993	0	1993	0	1993	G2
TCGA-61-2101-01	tra	OV	1	1688	1	1688	NA	NA	1	1688	G2
TCGA-61-2102-01	tra	OV	1	197	1	197	NA	NA	1	197	G3
TCGA-61-2104-01	test	OV	0	2338	0	2338	1	1680	1	1680	G2
TCGA-61-2109-01	tra	OV	1	629	1	629	NA	NA	1	465	G3
TCGA-61-2110-01	tra	OV	1	1354	1	1354	NA	NA	1	213
TCGA-61-2111-01	tra	OV	0	3825	0	3825	NA	NA	1	2205	G3
TCGA-61-2113-01	tra	OV	1	676	NA	676	NA	NA	1	291	G3
TCGA-62-8394-01	tra	LUAD	1	139	0	139	0	139	0	139		Stage IIIB
TCGA-62-8395-01	tra	LUAD	0	1216	0	1216	1	395	1	395		Stage IIB
TCGA-62-8397-01	tra	LUAD	0	1289	0	1289	0	1289	0	1289		Stage IIB
TCGA-62-8398-01	tra	LUAD	1	444	0	444	0	444	0	444		Stage IIIA
TCGA-62-8399-01	tra	LUAD	0	2696	0	2696	0	2696	0	2696		Stage IIIA
TCGA-62-8402-01	test	LUAD	1	1498	1	1498	1	772	1	772		Stage IIIA
TCGA-62-A46O-01	tra	LUAD	1	1454	1	1454	1	943	1	943		Stage IB
TCGA-62-A46P-01	test	LUAD	1	594	0	594	1	267	1	267		Stage IB
TCGA-62-A46R-01	tra	LUAD	1	1725	0	1725	0	1725	0	1725		Stage IB
TCGA-62-A46S-01	tra	LUAD	1	1653	1	1653	1	527	1	527		Stage IB
TCGA-62-A46U-01	tra	LUAD	0	2067	0	2067	0	2067	0	2067		Stage IIB
TCGA-62-A46V-01	tra	LUAD	0	2199	0	2199	0	2199	0	2199		Stage IB
TCGA-62-A46Y-01	tra	LUAD	1	414	1	414	1	314	1	314		Stage IIIA
TCGA-62-A470-01	test	LUAD	1	1194	1	1194	1	539	1	539		Stage IB
TCGA-62-A471-01	tra	LUAD	0	1246	0	1246	0	1246	0	1246		Stage IIB
TCGA-62-A472-01	tra	LUAD	0	910	0	910	1	290	1	290		Stage IIB
TCGA-63-6202-01	tra	LUSC	0	1602	0	1602	0	1602	0	1602		Stage IIA
TCGA-63-7020-01	tra	LUSC	0	2133	0	2133	0	2133	0	2133		Stage IA
TCGA-63-7021-01	tra	LUSC	0	2142	0	2142	0	2142	1	1503		Stage IA
TCGA-63-7022-01	test	LUSC	0	2073	0	2073	0	2073	0	2073		Stage IA
TCGA-63-7023-01	tra	LUSC	0	1682	0	1682	0	1682	0	1682		Stage IIA
TCGA-63-A5MB-01	tra	LUSC	0	3123	0	3123	0	3123	0	3123		Stage IB
TCGA-63-A5MG-01	tra	LUSC	0	2148	0	2148	0	2148	0	2148		Stage IB
TCGA-63-A5MH-01	tra	LUSC	0	2026	0	2026	0	2026	0	2026		Stage IA
TCGA-63-A5MI-01	test	LUSC	0	1784	0	1784	0	1784	0	1784		Stage IIIA
TCGA-63-A5MJ-01	tra	LUSC	0	1824	0	1824	0	1824	0	1824		Stage IIB
TCGA-63-A5ML-01	test	LUSC	0	1386	0	1386	0	1386	0	1386		Stage IB
TCGA-63-A5MM-01	tra	LUSC	1	456	1	456	1	218	1	218		Stage IIB
TCGA-63-A5MN-01	tra	LUSC	1	345	1	345	1	320	1	320		Stage IIB
TCGA-63-A5MP-01	tra	LUSC	0	769	0	769	1	511	1	511		Stage IIB
TCGA-63-A5MR-01	tra	LUSC	0	2716	0	2716	0	2716	0	2716		Stage IB
TCGA-63-A5MS-01	test	LUSC	0	2381	0	2381	0	2381	0	2381		Stage IB
TCGA-63-A5MT-01	tra	LUSC	0	498	0	498	1	427	1	427		Stage IIB
TCGA-63-A5MV-01	test	LUSC	0	1100	0	1100	0	1100	0	1100		Stage IIA
TCGA-63-A5MW-01	tra	LUSC	0	1639	0	1639	0	1639	0	1639		Stage IB
TCGA-63-A5MY-01	tra	LUSC	0	1052	0	1052	0	1052	0	1052		Stage IA
TCGA-64-1676-01	test	LUAD	0	1728	0	1728	0	1728	0	1728		Stage IA
TCGA-64-1677-01	tra	LUAD	1	628	NA	628	NA	NA	1	360		Stage IIIA
TCGA-64-1678-01	tra	LUAD	0	1189	0	1189	0	1189	0	1189		[Discrepancy]
TCGA-64-1679-01	tra	LUAD	0	2488	0	2488	0	2488	0	2488		Stage IIIA
TCGA-64-1680-01	tra	LUAD	0	1126	0	1126	NA	NA	0	1126		Stage IV
TCGA-64-1681-01	tra	LUAD	1	1167	NA	1167	NA	NA	1	439		Stage IA
TCGA-64-5774-01	tra	LUAD	0	2676	0	2676	1	246	1	246		Stage IB
TCGA-64-5775-01	test	LUAD	1	62	1	62	NA	NA	1	62		Stage IIIA
TCGA-64-5778-01	tra	LUAD	0	1305	0	1305	1	962	1	962		Stage IB
TCGA-64-5779-01	tra	LUAD	0	864	0	864	NA	NA	1	795		Stage IIIA
TCGA-64-5781-01	tra	LUAD	0	1559	0	1559	NA	NA	1	96		Stage IB
TCGA-64-5815-01	tra	LUAD	0	866	0	866	0	866	0	866		Stage IIB
TCGA-66-2727-01	tra	LUSC	1	516	NA	516	NA	NA	0	516		Stage IB
TCGA-66-2734-01	tra	LUSC	0	1311	0	1311	NA	NA	0	1311		Stage IB
TCGA-66-2737-01	test	LUSC	0	61	0	61	NA	NA	0	61		Stage IIB
TCGA-66-2742-01	test	LUSC	0	641	0	641	NA	NA	0	641		Stage IV
TCGA-66-2753-01	test	LUSC	0	31	0	31	NA	NA	0	31		Stage IB
TCGA-66-2754-01	tra	LUSC	0	61	0	61	NA	NA	0	61		Stage IIIA
TCGA-66-2757-01	test	LUSC	1	1338	1	1338	NA	NA	1	912		Stage IA
TCGA-66-2758-01	test	LUSC	0	639	0	639	0	639	0	639		Stage IB
TCGA-66-2759-01	tra	LUSC	0	762	0	762	0	762	0	762		Stage IIIA
TCGA-66-2765-01	test	LUSC	0	61	0	61	NA	NA	0	61		Stage IB
TCGA-66-2766-01	test	LUSC	0	31	0	31	NA	NA	0	31		Stage IIIA
TCGA-66-2767-01	tra	LUSC	0	61	0	61	NA	NA	0	61		Stage IIIB
TCGA-66-2768-01	tra	LUSC	0	61	0	61	NA	NA	0	61		Stage IIB
TCGA-66-2769-01	tra	LUSC	1	215	NA	215	NA	NA	0	215		Stage IIIB
TCGA-66-2770-01	tra	LUSC	0	700	0	700	NA	NA	0	700		Stage IB
TCGA-66-2771-01	tra	LUSC	0	578	0	578	0	578	0	578		Stage IIB
TCGA-66-2773-01	tra	LUSC	1	92	0	92	NA	NA	0	92		Stage IB
TCGA-66-2777-01	tra	LUSC	0	61	0	61	NA	NA	0	61		Stage IB
TCGA-66-2778-01	tra	LUSC	0	578	0	578	0	578	0	578		Stage IIIB
TCGA-66-2780-01	test	LUSC	1	366	NA	366	NA	NA	0	366		Stage IB
TCGA-66-2781-01	test	LUSC	0	121	0	121	NA	NA	0	121		Stage IB
TCGA-66-2782-01	tra	LUSC	1	365	1	365	NA	NA	1	304		Stage IIB
TCGA-66-2783-01	tra	LUSC	0	759	0	759	0	759	0	759		Stage IIIB
TCGA-66-2785-01	tra	LUSC	0	60	0	60	NA	NA	0	60		Stage IB
TCGA-66-2786-01	test	LUSC	0	790	0	790	NA	NA	0	790		Stage IA
TCGA-66-2787-01	test	LUSC	0	1217	0	1217	NA	NA	0	1217		Stage IA
TCGA-66-2788-01	tra	LUSC	0	699	0	699	NA	NA	0	699		Stage IB
TCGA-66-2789-01	tra	LUSC	1	123	0	123	NA	NA	0	123		Stage IIIB
TCGA-66-2790-01	tra	LUSC	0	699	0	699	NA	NA	1	699		Stage IIB
TCGA-66-2791-01	tra	LUSC	1	153	NA	153	NA	NA	0	153		Stage IIIB
TCGA-66-2792-01	tra	LUSC	0	913	0	913	0	913	0	913		Stage IIB
TCGA-66-2793-01	tra	LUSC	1	306	0	306	NA	NA	0	306		Stage IIIB
TCGA-66-2794-01	tra	LUSC	0	1645	0	1645	0	1645	0	1645		Stage IIIB
TCGA-66-2795-01	tra	LUSC	0	122	0	122	NA	NA	0	122		Stage IIIB
TCGA-66-2800-01	test	LUSC	0	1492	0	1492	NA	NA	0	1492		Stage IIIB
TCGA-67-3770-01	tra	LUAD	0	610	0	610	NA	NA	0	610		Stage IA
TCGA-67-3771-01	test	LUAD	0	610	0	610	NA	NA	0	610		Stage IA
TCGA-67-3772-01	tra	LUAD	0	573	0	573	NA	NA	0	573		Stage IB
TCGA-67-3773-01	tra	LUAD	0	427	0	427	NA	NA	0	427		Stage IB
TCGA-67-3774-01	tra	LUAD	0	385	0	385	NA	NA	0	385		Stage IB
TCGA-67-4679-01	tra	LUAD	0	448	0	448	NA	NA	0	448		[Discrepancy]
TCGA-67-6215-01	test	LUAD	0	174	0	174	0	174	0	174		Stage IB
TCGA-67-6216-01	tra	LUAD	0	141	0	141	0	141	0	141		Stage IA
TCGA-67-6217-01	tra	LUAD	0	422	0	422	NA	NA	1	296		Stage IIA
TCGA-68-7755-01	tra	LUSC	0	83	0	83	NA	NA	0	83		Stage IIA
TCGA-68-7756-01	tra	LUSC	0	202	0	202	NA	NA	0	202		Stage IIIA
TCGA-68-7757-01	tra	LUSC	0	211	0	211	NA	NA	0	211		Stage IA
TCGA-68-8250-01	test	LUSC	0	244	0	244	NA	NA	0	244		Stage IA
TCGA-68-8251-01	tra	LUSC	0	406	0	406	NA	NA	0	406		Stage IB
TCGA-68-A59I-01	tra	LUSC	0	492	0	492	NA	NA	1	159		Stage IIIA
TCGA-68-A59J-01	tra	LUSC	0	448	0	448	0	448	0	448		Stage IB
TCGA-69-7760-01	tra	LUAD	0	202	0	202	NA	NA	0	202		Stage IIB
TCGA-69-7761-01	test	LUAD	0	186	0	186	NA	NA	0	186		Stage IB
TCGA-69-7763-01	tra	LUAD	0	690	0	690	NA	NA	0	690		Stage IA
TCGA-69-7764-01	test	LUAD	0	414	0	414	NA	NA	0	414		Stage IA
TCGA-69-7765-01	tra	LUAD	0	165	0	165	NA	NA	0	165		[Discrepancy]
TCGA-69-7973-01	tra	LUAD	0	230	0	230	0	230	0	230		Stage IB
TCGA-69-7974-01	tra	LUAD	0	184	0	184	NA	NA	0	184		Stage IIIA
TCGA-69-7978-01	tra	LUAD	0	134	0	134	NA	NA	0	134		Stage IIB
TCGA-69-7979-01	tra	LUAD	0	408	0	408	NA	NA	0	408		Stage IB
TCGA-69-7980-01	tra	LUAD	0	411	0	411	0	411	0	411		Stage I
TCGA-69-8253-01	test	LUAD	0	426	0	426	0	426	0	426		Stage IIA
TCGA-69-8254-01	tra	LUAD	0	409	0	409	0	409	0	409
TCGA-69-8255-01	tra	LUAD	0	129	0	129	NA	NA	0	129		Stage IA
TCGA-69-8453-01	tra	LUAD	0	813	0	813	NA	NA	1	344		Stage IIB
TCGA-69-A59K-01	tra	LUAD	0	591	0	591	NA	NA	0	591		Stage IIB
TCGA-6D-AA2E-01	tra	KIRC	0	362	0	362	NA	NA	0	362	G2	Stage I
TCGA-70-6722-01	test	LUSC	0	367	0	367	NA	NA	1	293		Stage IIIA
TCGA-70-6723-01	test	LUSC	0	375	0	375	NA	NA	1	312		Stage IIA
TCGA-71-6725-01	tra	LUAD	0	256	0	256	NA	NA	1	164		Stage IB
TCGA-71-8520-01	test	LUAD	1	210	1	210	1	179	1	179		Stage IB
TCGA-73-4658-01	tra	LUAD	1	1600	0	1600	0	1600	0	1600		Stage IB
TCGA-73-4659-01	test	LUAD	1	711	1	711	NA	NA	1	35		Stage IIIA
TCGA-73-4662-01	test	LUAD	0	2515	0	2515	1	21	1	21		Stage IA
TCGA-73-4666-01	test	LUAD	0	800	0	800	NA	NA	0	800		Stage IV
TCGA-73-4668-01	tra	LUAD	0	467	0	467	1	236	1	236		Stage IIB
TCGA-73-4670-01	tra	LUAD	0	131	0	131	NA	NA	0	131		Stage IV
TCGA-73-4675-01	tra	LUAD	1	922	0	922	NA	NA	1	361		Stage IIIA
TCGA-73-4676-01	tra	LUAD	1	281	1	281	NA	NA	1	281		Stage IIA
TCGA-73-4677-01	test	LUAD	1	38	1	38	NA	NA	1	38		[Discrepancy]
TCGA-73-7498-01	tra	LUAD	0	1189	0	1189	0	1189	0	1189		Stage IA
TCGA-73-7499-01	tra	LUAD	1	1531	0	1531	1	1447	1	1447		Stage IB
TCGA-73-A9RS-01	tra	LUAD	1	340	1	340	NA	NA	1	107		Stage IIB
TCGA-75-5125-01	test	LUAD	1	2027	1	2027	1	1752	1	1752		Stage IIB
TCGA-75-5146-01	tra	LUAD	0	2368	0	2368	0	2368	1	1773		Stage IB
TCGA-75-5147-01	tra	LUAD	0	1333	0	1333	0	1333	0	1333		Stage IB
TCGA-75-6206-01	tra	LUAD	0	2590	0	2590	0	2590	0	2590		Stage IB
TCGA-75-6212-01	tra	LUAD	1	1516	1	1516	0	1516	1	1340		Stage IIB
TCGA-75-6214-01	tra	LUAD	1	1115	1	1115	1	419	1	419		Stage IIIA
TCGA-75-7025-01	tra	LUAD	0	3305	0	3305	1	1481	1	1481		Stage IB
TCGA-75-7027-01	test	LUAD	0	3059	0	3059	1	2949	1	2949		Stage IB
TCGA-76-4925-01	tra	GBM	1	146	NA	146	NA	NA	1	88
TCGA-76-4926-01	test	GBM	1	138	1	138	NA	NA	1	34
TCGA-76-4927-01	tra	GBM	1	535	1	535	NA	NA	1	416
TCGA-76-4928-01	tra	GBM	1	94	1	94	NA	NA	1	94
TCGA-76-4929-01	test	GBM	1	111	1	111	NA	NA	1	111
TCGA-76-4931-01	tra	GBM	1	279	1	279	NA	NA	1	112
TCGA-76-4932-01	tra	GBM	1	1458	1	1458	NA	NA	1	1458
TCGA-77-6842-01	test	LUSC	1	899	NA	899	NA	NA	1	201		Stage IIB
TCGA-77-6843-01	test	LUSC	1	2224	NA	2224	NA	NA	0	2224		Stage IIA
TCGA-77-6844-01	tra	LUSC	1	2284	NA	2284	1	1788	1	1788		Stage IIIA
TCGA-77-6845-01	tra	LUSC	1	708	NA	708	NA	NA	0	708		Stage IIB
TCGA-77-7138-01	tra	LUSC	1	340	NA	340	NA	NA	0	340		Stage IB
TCGA-77-7139-01	test	LUSC	0	4261	0	4261	0	4261	0	4261		Stage IIB
TCGA-77-7140-01	tra	LUSC	1	632	NA	632	NA	NA	1	250		Stage IIB
TCGA-77-7142-01	test	LUSC	0	2227	0	2227	NA	NA	0	2227		Stage IB
TCGA-77-7335-01	tra	LUSC	1	2133	NA	2133	NA	NA	0	2133		Stage IIIB
TCGA-77-7337-01	tra	LUSC	1	3253	NA	3253	NA	NA	0	3253		Stage IIB
TCGA-77-7463-01	tra	LUSC	1	1423	NA	1423	NA	NA	0	1423		Stage IB
TCGA-77-7465-01	tra	LUSC	0	990	0	990	0	990	0	990		Stage IIA
TCGA-77-8007-01	tra	LUSC	1	198	NA	198	NA	NA	1	139		Stage IIB
TCGA-77-8008-01	tra	LUSC	1	2639	NA	2639	NA	NA	0	2639		Stage IB
TCGA-77-8009-01	test	LUSC	1	1695	NA	1695	1	607	1	607		Stage IIB
TCGA-77-8128-01	tra	LUSC	1	1150	NA	1150	NA	NA	0	1150		Stage IIIA
TCGA-77-8130-01	tra	LUSC	0	4765	0	4765	0	4765	1	4471		Stage IIB
TCGA-77-8131-01	tra	LUSC	1	383	NA	383	NA	NA	0	383		Stage IB
TCGA-77-8133-01	tra	LUSC	1	1640	NA	1640	NA	NA	0	1640		Stage IIA
TCGA-77-8136-01	tra	LUSC	1	1189	NA	1189	NA	NA	1	301		Stage IIB
TCGA-77-8138-01	tra	LUSC	1	539	1	539	NA	NA	1	289		Stage IB
TCGA-77-8139-01	test	LUSC	0	3166	0	3166	0	3166	0	3166		Stage IIB
TCGA-77-8140-01	test	LUSC	1	351	NA	351	NA	NA	0	351		Stage IIB
TCGA-77-8143-01	tra	LUSC	1	803	1	803	NA	NA	1	803		Stage IIIA
TCGA-77-8144-01	tra	LUSC	0	833	0	833	0	833	0	833		Stage IB
TCGA-77-8145-01	test	LUSC	1	212	NA	212	NA	NA	1	136		Stage IIIB
TCGA-77-8146-01	tra	LUSC	0	3189	0	3189	0	3189	0	3189		Stage IA
TCGA-77-8148-01	tra	LUSC	0	2023	0	2023	0	2023	0	2023		Stage IIIA
TCGA-77-8150-01	test	LUSC	1	1655	1	1655	NA	NA	1	1278		Stage IIIA
TCGA-77-8153-01	tra	LUSC	0	1992	0	1992	0	1992	0	1992		Stage IB
TCGA-77-8154-01	tra	LUSC	0	1841	0	1841	0	1841	0	1841		Stage IA
TCGA-77-8156-01	tra	LUSC	0	1106	0	1106	0	1106	0	1106		Stage IB
TCGA-77-A5FZ-01	test	LUSC	1	3838	NA	3838	0	3838	0	3838		Stage IIIB
TCGA-77-A5G1-01	tra	LUSC	0	4026	0	4026	0	4026	1	2197		Stage IIIA
TCGA-77-A5G3-01	tra	LUSC	0	4570	0	4570	0	4570	0	4570		Stage IIB
TCGA-77-A5G6-01	tra	LUSC	1	678	1	678	1	392	1	392		Stage IIIA
TCGA-77-A5G7-01	test	LUSC	1	180	NA	180	0	180	0	180		Stage IA
TCGA-77-A5G8-01	tra	LUSC	0	1884	0	1884	NA	NA	0	1884		Stage IIB
TCGA-77-A5GA-01	tra	LUSC	0	1280	0	1280	0	1280	0	1280		Stage IB
TCGA-77-A5GB-01	tra	LUSC	1	937	NA	937	0	937	1	229		Stage IB
TCGA-77-A5GF-01	tra	LUSC	1	840	1	840	1	722	1	722		Stage IIA
TCGA-77-A5GH-01	test	LUSC	0	1182	0	1182	0	1182	0	1182		Stage IB
TCGA-78-7143-01	test	LUAD	1	4961	NA	4961	NA	NA	1	1500		Stage IB
TCGA-78-7145-01	tra	LUAD	1	826	1	826	NA	NA	1	422		Stage IV
TCGA-78-7146-01	test	LUAD	1	173	NA	173	NA	NA	0	173		Stage IIIA
TCGA-78-7147-01	tra	LUAD	1	586	1	586	NA	NA	1	578		Stage IIB
TCGA-78-7148-01	test	LUAD	1	626	NA	626	NA	NA	1	182		Stage IIB
TCGA-78-7149-01	tra	LUAD	0	3940	0	3940	0	3940	0	3940		Stage IIIB
TCGA-78-7150-01	tra	LUAD	1	666	1	666	NA	NA	1	139		Stage IIB
TCGA-78-7152-01	tra	LUAD	1	1215	1	1215	1	1202	1	1202		Stage IB
TCGA-78-7153-01	tra	LUAD	0	3635	0	3635	0	3635	0	3635		Stage IB
TCGA-78-7154-01	test	LUAD	1	593	NA	593	NA	NA	0	593		Stage IIIA
TCGA-78-7155-01	tra	LUAD	1	1171	NA	1171	NA	NA	1	209		Stage IB
TCGA-78-7156-01	test	LUAD	1	976	NA	976	NA	NA	0	976		Stage IV
TCGA-78-7158-01	test	LUAD	1	179	1	179	NA	NA	1	132		Stage IIIB
TCGA-78-7159-01	tra	LUAD	0	1974	0	1974	0	1974	0	1974		Stage IA
TCGA-78-7160-01	tra	LUAD	1	697	NA	697	NA	NA	0	697		Stage IV
TCGA-78-7161-01	tra	LUAD	1	291	1	291	NA	NA	1	162		Stage IIB
TCGA-78-7162-01	tra	LUAD	1	3169	NA	3169	NA	NA	1	2218		Stage IA
TCGA-78-7163-01	test	LUAD	0	7248	0	7248	0	7248	0	7248		Stage IB
TCGA-78-7166-01	test	LUAD	1	258	NA	258	NA	NA	0	258		Stage IIB
TCGA-78-7167-01	tra	LUAD	1	2681	1	2681	NA	NA	1	726		Stage IV
TCGA-78-7220-01	test	LUAD	1	807	1	807	NA	NA	1	531		Stage IIIA
TCGA-78-7535-01	tra	LUAD	1	949	1	949	NA	NA	1	809		Stage IB
TCGA-78-7536-01	test	LUAD	1	244	1	244	NA	NA	1	231		Stage IIIA
TCGA-78-7537-01	tra	LUAD	1	1622	NA	1622	NA	NA	0	1622		Stage IB
TCGA-78-7539-01	tra	LUAD	0	791	0	791	1	688	1	688		Stage IIA
TCGA-78-7540-01	tra	LUAD	1	1197	NA	1197	0	1197	0	1197		Stage IB
TCGA-78-7542-01	test	LUAD	1	321	NA	321	NA	NA	0	321		Stage IB
TCGA-78-7633-01	test	LUAD	1	1528	1	1528	1	1450	1	1450		Stage IB
TCGA-78-8640-01	tra	LUAD	0	7062	0	7062	0	7062	0	7062		Stage IIA
TCGA-78-8648-01	tra	LUAD	1	1209	NA	1209	NA	NA	1	720		Stage IIB
TCGA-78-8655-01	tra	LUAD	0	2360	0	2360	0	2360	0	2360		Stage IA
TCGA-78-8660-01	tra	LUAD	1	321	1	321	NA	NA	1	242		Stage IIB
TCGA-78-8662-01	tra	LUAD	1	3361	NA	3361	1	3044	1	3044		Stage IB
TCGA-80-5608-01	tra	LUAD	0	2832	0	2832	0	2832	0	2832		Stage IA
TCGA-80-5611-01	test	LUAD	0	2595	0	2595	0	2595	0	2595		Stage IB
TCGA-83-5908-01	tra	LUAD	0	824	0	824	NA	NA	0	824		Stage IA
TCGA-85-6175-01	tra	LUSC	1	294	1	294	NA	NA	1	294		Stage IIB
TCGA-85-6560-01	test	LUSC	0	1259	0	1259	0	1259	0	1259		Stage IIA
TCGA-85-6561-01	tra	LUSC	0	1224	0	1224	0	1224	0	1224		Stage IB
TCGA-85-6798-01	test	LUSC	1	195	1	195	1	180	1	180		Stage IIIA
TCGA-85-7696-01	tra	LUSC	0	1111	0	1111	0	1111	0	1111		Stage IA
TCGA-85-7697-01	tra	LUSC	0	1063	0	1063	0	1063	0	1063		Stage IIB
TCGA-85-7698-01	tra	LUSC	0	952	0	952	1	650	1	650		Stage IA
TCGA-85-7699-01	tra	LUSC	1	1001	1	1001	1	760	1	760		Stage IIIA
TCGA-85-7710-01	test	LUSC	0	42	0	42	0	42	0	42		Stage IA
TCGA-85-7843-01	tra	LUSC	0	35	0	35	NA	NA	0	35		Stage IIA
TCGA-85-7844-01	test	LUSC	0	911	0	911	0	911	0	911		Stage IB
TCGA-85-7950-01	tra	LUSC	0	576	0	576	0	576	0	576		Stage IB
TCGA-85-8048-01	tra	LUSC	0	765	0	765	0	765	0	765		Stage IA
TCGA-85-8049-01	tra	LUSC	0	579	0	579	0	579	0	579		Stage IB
TCGA-85-8052-01	test	LUSC	0	734	0	734	0	734	0	734		Stage IIB
TCGA-85-8070-01	tra	LUSC	0	960	0	960	0	960	0	960		Stage IB
TCGA-85-8071-01	test	LUSC	0	815	0	815	0	815	0	815		Stage IIA
TCGA-85-8072-01	tra	LUSC	0	932	0	932	0	932	0	932		Stage IA
TCGA-85-8276-01	tra	LUSC	0	1050	0	1050	1	1048	1	1048		Stage IIA
TCGA-85-8277-01	tra	LUSC	1	307	0	307	0	307	0	307		Stage IIIA
TCGA-85-8288-01	tra	LUSC	1	402	0	402	0	402	0	402		Stage IIA
TCGA-85-8350-01	tra	LUSC	0	683	0	683	0	683	0	683		Stage IA
TCGA-85-8351-01	tra	LUSC	0	510	0	510	0	510	0	510		Stage IIA
TCGA-85-8352-01	test	LUSC	1	161	1	161	1	128	1	128		Stage IIIA
TCGA-85-8353-01	test	LUSC	1	94	1	94	NA	NA	1	94		Stage IIIA
TCGA-85-8354-01	tra	LUSC	0	995	0	995	0	995	0	995		Stage IB
TCGA-85-8355-01	tra	LUSC	0	61	0	61	0	61	0	61		Stage IA
TCGA-85-8479-01	tra	LUSC	0	468	0	468	0	468	0	468		Stage IA
TCGA-85-8481-01	tra	LUSC	1	236	0	236	NA	NA	0	236		Stage IIB
TCGA-85-8580-01	test	LUSC	0	1113	0	1113	0	1113	0	1113		Stage IB
TCGA-85-8582-01	test	LUSC	0	1160	0	1160	0	1160	0	1160		Stage IA
TCGA-85-8584-01	tra	LUSC	1	383	0	383	0	383	0	383		Stage IIA
TCGA-85-8664-01	tra	LUSC	1	550	1	550	1	434	1	434		Stage IIB
TCGA-85-8666-01	tra	LUSC	1	687	0	687	0	687	0	687		Stage IB
TCGA-85-A4CL-01	tra	LUSC	1	921	0	921	0	921	0	921		Stage IA
TCGA-85-A4CN-01	test	LUSC	0	1038	0	1038	0	1038	0	1038		Stage IIB
TCGA-85-A4JB-01	tra	LUSC	0	942	0	942	0	942	0	942		Stage IIB
TCGA-85-A4JC-01	test	LUSC	1	604	1	604	1	548	1	548		Stage IIA
TCGA-85-A4PA-01	tra	LUSC	0	741	0	741	0	741	0	741		Stage IB
TCGA-85-A4QQ-01	tra	LUSC	1	927	0	927	0	927	0	927		Stage IB
TCGA-85-A4QR-01	tra	LUSC	0	600	0	600	0	600	0	600		Stage IB
TCGA-85-A50M-01	tra	LUSC	1	826	0	826	0	826	0	826		Stage IIA
TCGA-85-A50Z-01	tra	LUSC	0	493	0	493	0	493	1	462		Stage IIA
TCGA-85-A510-01	test	LUSC	0	482	0	482	1	363	1	363		Stage IIB
TCGA-85-A511-01	tra	LUSC	1	455	1	455	1	390	1	390		Stage IIB
TCGA-85-A512-01	test	LUSC	0	465	0	465	0	465	0	465		Stage IIA
TCGA-85-A513-01	tra	LUSC	0	910	0	910	0	910	0	910		Stage IA
TCGA-85-A53L-01	tra	LUSC	0	377	0	377	0	377	0	377		Stage IIA
TCGA-85-A5B5-01	tra	LUSC	0	111	0	111	0	111	0	111		Stage IA
TCGA-86-6562-01	test	LUAD	1	376	1	376	NA	NA	1	274		Stage IIA
TCGA-86-6851-01	tra	LUAD	0	179	0	179	0	179	0	179		Stage IIA
TCGA-86-7701-01	tra	LUAD	0	947	0	947	NA	NA	1	424		Stage IV
TCGA-86-7711-01	tra	LUAD	1	1046	1	1046	NA	NA	1	1046		Stage IIA
TCGA-86-7713-01	tra	LUAD	0	1157	0	1157	0	1157	0	1157		Stage IIA
TCGA-86-7714-01	tra	LUAD	1	625	1	625	NA	NA	1	625		Stage IIIA
TCGA-86-7953-01	tra	LUAD	0	997	0	997	0	997	0	997		Stage IA
TCGA-86-7954-01	tra	LUAD	0	605	0	605	0	605	0	605		Stage IB
TCGA-86-7955-01	test	LUAD	0	1072	0	1072	1	820	1	820		Stage IB
TCGA-86-8054-01	tra	LUAD	0	1148	0	1148	0	1148	0	1148		Stage IIB
TCGA-86-8055-01	test	LUAD	1	124	0	124	0	124	0	124		Stage IIA
TCGA-86-8056-01	tra	LUAD	0	139	0	139	0	139	0	139		Stage IIIA
TCGA-86-8073-01	tra	LUAD	0	740	0	740	0	740	0	740		Stage IB
TCGA-86-8075-01	tra	LUAD	1	694	0	694	1	199	1	199		Stage IB
TCGA-86-8076-01	tra	LUAD	0	993	0	993	0	993	0	993		Stage IA
TCGA-86-8278-01	test	LUAD	0	944	0	944	1	29	1	29		Stage IIB
TCGA-86-8279-01	test	LUAD	0	949	0	949	0	949	0	949		Stage IIA
TCGA-86-8280-01	tra	LUAD	0	701	0	701	0	701	0	701		Stage IIA
TCGA-86-8358-01	tra	LUAD	0	653	0	653	0	653	0	653		Stage IB
TCGA-86-8359-01	tra	LUAD	1	444	0	444	NA	NA	0	444		Stage IIIA
TCGA-86-8585-01	tra	LUAD	0	353	0	353	0	353	0	353		Stage IB
TCGA-86-8668-01	tra	LUAD	0	423	0	423	0	423	0	423		Stage IA
TCGA-86-8669-01	tra	LUAD	0	938	0	938	1	849	1	849		Stage IA
TCGA-86-8671-01	test	LUAD	0	839	0	839	0	839	0	839		Stage IIB
TCGA-86-8673-01	test	LUAD	0	862	0	862	1	636	1	636		Stage IB
TCGA-86-8674-01	tra	LUAD	0	806	0	806	1	334	1	334		Stage IIA
TCGA-86-A456-01	tra	LUAD	0	896	0	896	0	896	0	896		Stage IA
TCGA-86-A4D0-01	tra	LUAD	1	116	0	116	0	116	0	116		Stage IIA
TCGA-86-A4JF-01	tra	LUAD	1	737	1	737	1	436	1	436		Stage IIB
TCGA-86-A4P7-01	tra	LUAD	0	415	0	415	0	415	0	415		Stage IB
TCGA-86-A4P8-01	tra	LUAD	0	805	0	805	0	805	0	805		Stage IIIA
TCGA-90-6837-01	tra	LUSC	0	758	0	758	0	758	0	758		Stage IIB
TCGA-90-7766-01	tra	LUSC	0	289	0	289	NA	NA	1	289		Stage IA
TCGA-90-7767-01	tra	LUSC	0	89	0	89	NA	NA	0	89		Stage IIB
TCGA-90-7769-01	tra	LUSC	0	358	0	358	0	358	0	358		Stage IIB
TCGA-90-7964-01	test	LUSC	0	428	0	428	0	428	0	428		Stage IB
TCGA-90-A4ED-01	tra	LUSC	0	615	0	615	0	615	0	615		Stage IB
TCGA-90-A4EE-01	test	LUSC	0	688	0	688	0	688	0	688		Stage IIA
TCGA-90-A59Q-01	tra	LUSC	1	322	1	322	1	274	1	274		Stage IIA
TCGA-91-6828-01	test	LUAD	0	323	0	323	0	323	0	323		Stage IA
TCGA-91-6829-01	tra	LUAD	1	1258	0	1258	NA	NA	0	1258		Stage IB
TCGA-91-6830-01	tra	LUAD	0	60	0	60	NA	NA	1	18		Stage IIA
TCGA-91-6831-01	tra	LUAD	0	310	0	310	0	310	0	310		Stage IB
TCGA-91-6835-01	tra	LUAD	0	79	0	79	0	79	0	79		Stage IA
TCGA-91-6836-01	tra	LUAD	0	417	0	417	0	417	0	417		Stage IB
TCGA-91-6840-01	test	LUAD	0	372	0	372	0	372	0	372		Stage IA
TCGA-91-6847-01	test	LUAD	0	842	0	842	NA	NA	1	772		Stage IB
TCGA-91-6848-01	tra	LUAD	0	224	0	224	0	224	0	224		Stage IIIA
TCGA-91-6849-01	test	LUAD	0	35	0	35	NA	NA	0	35		Stage IIIA
TCGA-91-7771-01	test	LUAD	0	492	0	492	0	492	0	492		Stage IIB
TCGA-91-8496-01	tra	LUAD	0	505	0	505	0	505	0	505		Stage IB
TCGA-91-8497-01	test	LUAD	1	434	0	434	0	434	0	434		Stage IA
TCGA-91-8499-01	tra	LUAD	0	36	0	36	NA	NA	0	36		Stage IA
TCGA-91-A4BC-01	test	LUAD	0	44	0	44	NA	NA	0	44		Stage IIA
TCGA-91-A4BD-01	test	LUAD	0	603	0	603	0	603	0	603		Stage IIA
TCGA-92-7340-01	tra	LUSC	0	82	0	82	NA	NA	0	82		Stage IIA
TCGA-92-7341-01	test	LUSC	0	106	0	106	NA	NA	0	106		Stage IB
TCGA-92-8063-01	tra	LUSC	0	122	0	122	0	122	0	122		Stage IIIA
TCGA-92-8064-01	test	LUSC	0	160	0	160	0	160	0	160		[Discrepancy]
TCGA-92-8065-01	test	LUSC	0	70	0	70	0	70	0	70		Stage IIB
TCGA-93-7347-01	test	LUAD	0	683	0	683	0	683	0	683		Stage IA
TCGA-93-7348-01	tra	LUAD	0	531	0	531	0	531	0	531		Stage IA
TCGA-93-8067-01	test	LUAD	0	186	0	186	0	186	0	186		Stage IB
TCGA-93-A4JN-01	tra	LUAD	0	718	0	718	NA	NA	0	718		Stage IV
TCGA-93-A4JO-01	test	LUAD	1	33	0	33	NA	NA	0	33		Stage IA
TCGA-93-A4JP-01	tra	LUAD	0	578	0	578	NA	NA	1	497		Stage IV
TCGA-93-A4JQ-01	tra	LUAD	0	526	0	526	0	526	0	526		Stage IA
TCGA-94-7033-01	tra	LUSC	0	640	0	640	0	640	0	640		Stage IB
TCGA-94-7943-01	tra	LUSC	0	559	0	559	1	556	1	556		Stage IA
TCGA-94-8035-01	tra	LUSC	0	122	0	122	0	122	0	122		Stage IIB
TCGA-94-8490-01	tra	LUSC	0	153	0	153	NA	NA	0	153		Stage IIB
TCGA-94-8491-01	test	LUSC	0	810	0	810	NA	NA	1	641		Stage IIA
TCGA-94-A4VJ-01	tra	LUSC	0	430	0	430	0	430	0	430		Stage IA
TCGA-94-A5I4-01	tra	LUSC	0	491	0	491	1	314	1	314		Stage IIA
TCGA-94-A5I6-01	test	LUSC	0	538	0	538	NA	NA	1	481		Stage IIB
TCGA-95-7039-01	test	LUAD	0	1272	0	1272	1	1258	1	1258		Stage IIB
TCGA-95-7043-01	tra	LUAD	1	503	1	503	NA	NA	1	503		Stage IA
TCGA-95-7562-01	test	LUAD	1	87	0	87	NA	NA	0	87		Stage IIA
TCGA-95-7567-01	tra	LUAD	0	568	0	568	NA	NA	0	568		Stage IIB
TCGA-95-7944-01	test	LUAD	0	377	0	377	NA	NA	0	377		Stage IA
TCGA-95-7947-01	test	LUAD	0	477	0	477	0	477	0	477		Stage IA
TCGA-95-7948-01	test	LUAD	0	476	0	476	0	476	0	476		Stage IB
TCGA-95-8039-01	tra	LUAD	0	830	0	830	1	228	1	228		Stage IA
TCGA-95-8494-01	tra	LUAD	0	84	0	84	0	84	0	84		Stage IIA
TCGA-95-A4VK-01	tra	LUAD	0	651	0	651	NA	NA	1	496		Stage IIIA
TCGA-95-A4VN-01	tra	LUAD	0	553	0	553	NA	NA	0	553		Stage IIA
TCGA-95-A4VP-01	tra	LUAD	0	605	0	605	NA	NA	1	216		Stage IIIA
TCGA-96-7544-01	tra	LUSC	1	2160	0	2160	0	2160	0	2160		Stage IIB
TCGA-96-7545-01	test	LUSC	1	1736	NA	1736	NA	NA	1	1693		Stage IA
TCGA-96-8169-01	tra	LUSC	0	557	0	557	0	557	0	557		Stage IA
TCGA-96-8170-01	test	LUSC	0	531	0	531	0	531	0	531		Stage IIA
TCGA-96-A4JK-01	tra	LUSC	0	589	0	589	0	589	0	589		Stage IIA
TCGA-96-A4JL-01	tra	LUSC	0	842	0	842	0	842	0	842		Stage IIA
TCGA-97-7546-01	test	LUAD	0	1285	0	1285	NA	NA	1	1255		Stage IA
TCGA-97-7547-01	test	LUAD	0	1965	0	1965	NA	NA	1	775		Stage IB
TCGA-97-7552-01	test	LUAD	0	1932	0	1932	NA	NA	1	798		Stage IB
TCGA-97-7553-01	tra	LUAD	0	1870	0	1870	0	1870	0	1870		Stage IA
TCGA-97-7554-01	tra	LUAD	0	775	0	775	0	775	0	775		Stage IIIA
TCGA-97-7937-01	test	LUAD	0	564	0	564	NA	NA	0	564		Stage IB
TCGA-97-7941-01	test	LUAD	0	484	0	484	0	484	0	484		Stage IA
TCGA-97-8171-01	tra	LUAD	0	568	0	568	NA	NA	1	441		Stage IV
TCGA-97-8172-01	tra	LUAD	0	545	0	545	0	545	0	545		Stage IB
TCGA-97-8174-01	tra	LUAD	1	164	NA	164	NA	NA	0	164		Stage IIA
TCGA-97-8175-01	tra	LUAD	0	551	0	551	1	294	1	294		Stage IB
TCGA-97-8176-01	test	LUAD	1	468	0	468	NA	NA	1	39		Stage IIIA
TCGA-97-8177-01	tra	LUAD	0	499	0	499	NA	NA	0	499		Stage IB
TCGA-97-8179-01	tra	LUAD	0	435	0	435	0	435	0	435		Stage IA
TCGA-97-8547-01	tra	LUAD	0	657	0	657	0	657	0	657		Stage IIIA
TCGA-97-8552-01	tra	LUAD	0	626	0	626	0	626	0	626		Stage I
TCGA-97-A4LX-01	tra	LUAD	0	614	0	614	0	614	0	614		Stage IB
TCGA-97-A4M0-01	test	LUAD	0	652	0	652	0	652	0	652		Stage IB
TCGA-97-A4M1-01	tra	LUAD	0	601	0	601	0	601	0	601		Stage IA
TCGA-97-A4M2-01	tra	LUAD	0	624	0	624	0	624	0	624		Stage IA
TCGA-97-A4M3-01	tra	LUAD	0	540	0	540	0	540	1	54		Stage IA
TCGA-97-A4M5-01	tra	LUAD	0	634	0	634	0	634	0	634		Stage IA
TCGA-97-A4M6-01	tra	LUAD	0	568	0	568	0	568	0	568		Stage IA
TCGA-97-A4M7-01	tra	LUAD	0	629	0	629	0	629	0	629		Stage IA
TCGA-98-7454-01	tra	LUSC	0	652	0	652	0	652	0	652		Stage IB
TCGA-98-8020-01	tra	LUSC	1	84	1	84	NA	NA	1	11		Stage IIIA
TCGA-98-8021-01	test	LUSC	0	937	0	937	1	918	1	918		Stage IA
TCGA-98-8022-01	tra	LUSC	1	933	0	933	0	933	0	933		Stage IA
TCGA-98-8023-01	test	LUSC	0	649	0	649	0	649	0	649		Stage IIIA
TCGA-98-A538-01	tra	LUSC	0	826	0	826	0	826	0	826		Stage IIB
TCGA-98-A539-01	tra	LUSC	0	173	0	173	NA	NA	1	173		Stage IIB
TCGA-98-A53A-01	tra	LUSC	1	552	NA	552	0	552	0	552		Stage IB
TCGA-98-A53B-01	tra	LUSC	1	61	0	61	0	61	0	61		Stage IB
TCGA-98-A53C-01	tra	LUSC	0	822	0	822	0	822	0	822		Stage IA
TCGA-98-A53D-01	tra	LUSC	1	645	1	645	1	413	1	413		Stage IIB
TCGA-98-A53H-01	tra	LUSC	0	618	0	618	0	618	1	427		Stage IA
TCGA-98-A53I-01	test	LUSC	0	565	0	565	0	565	0	565		Stage IIA
TCGA-98-A53J-01	tra	LUSC	0	630	0	630	0	630	0	630		Stage IB
TCGA-99-7458-01	tra	LUAD	0	747	0	747	NA	NA	0	747		Stage IIIA
TCGA-99-8025-01	tra	LUAD	0	1060	0	1060	0	1060	0	1060		Stage IIIA
TCGA-99-8028-01	tra	LUAD	0	1118	0	1118	0	1118	0	1118		Stage IA
TCGA-99-8032-01	tra	LUAD	0	44	0	44	0	44	0	44		Stage IA
TCGA-99-8033-01	tra	LUAD	1	656	1	656	NA	NA	1	656		Stage IV
TCGA-99-AA5R-01	tra	LUAD	0	658	0	658	0	658	0	658		Stage IA
TCGA-A1-A0SB-01	tra	BRCA	0	259	0	259	0	259	0	259		Stage I
TCGA-A1-A0SD-01	test	BRCA	0	437	0	437	0	437	0	437		Stage IIA
TCGA-A1-A0SE-01	test	BRCA	0	1321	0	1321	0	1321	0	1321		Stage I
TCGA-A1-A0SF-01	test	BRCA	0	1463	0	1463	0	1463	0	1463		Stage IIA
TCGA-A1-A0SG-01	test	BRCA	0	434	0	434	0	434	0	434		Stage IIB
TCGA-A1-A0SH-01	tra	BRCA	0	1437	0	1437	0	1437	0	1437		Stage IIA
TCGA-A1-A0SI-01	tra	BRCA	0	635	0	635	0	635	0	635		Stage IIB
TCGA-A1-A0SJ-01	tra	BRCA	0	416	0	416	0	416	0	416		Stage IIIA
TCGA-A1-A0SK-01	test	BRCA	1	967	1	967	NA	NA	1	967		Stage IIA
TCGA-A1-A0SM-01	test	BRCA	0	242	0	242	0	242	0	242		Stage IIA
TCGA-A1-A0SN-01	test	BRCA	0	1196	0	1196	0	1196	0	1196		Stage IIA
TCGA-A1-A0SO-01	tra	BRCA	0	852	0	852	0	852	0	852		Stage IIB
TCGA-A1-A0SP-01	tra	BRCA	0	584	0	584	0	584	0	584		Stage IIA
TCGA-A1-A0SQ-01	tra	BRCA	0	554	0	554	0	554	0	554		Stage IIB
TCGA-A2-A04N-01	tra	BRCA	0	4354	0	4354	0	4354	0	4354		Stage IA
TCGA-A2-A04P-01	test	BRCA	1	548	1	548	NA	NA	1	102		Stage IIIC
TCGA-A2-A04Q-01	test	BRCA	0	2385	0	2385	0	2385	0	2385		Stage IA
TCGA-A2-A04R-01	test	BRCA	0	3709	0	3709	0	3709	0	3709		Stage IA
TCGA-A2-A04T-01	tra	BRCA	0	2246	0	2246	0	2246	0	2246		Stage IIA
TCGA-A2-A04U-01	tra	BRCA	0	2654	0	2654	0	2654	0	2654		Stage IIA
TCGA-A2-A04V-01	test	BRCA	1	1920	1	1920	1	1470	1	1470		Stage IIA
TCGA-A2-A04W-01	tra	BRCA	0	3102	0	3102	0	3102	0	3102		Stage IIB
TCGA-A2-A04X-01	tra	BRCA	0	1686	0	1686	0	1686	0	1686		Stage IIA
TCGA-A2-A04Y-01	test	BRCA	0	1099	0	1099	0	1099	0	1099		Stage IIB
TCGA-A2-A0CK-01	tra	BRCA	0	4159	0	4159	1	1364	1	1364		Stage IIIA
TCGA-A2-A0CL-01	tra	BRCA	0	3015	0	3015	NA	NA	0	3015		Stage IIIA
TCGA-A2-A0CM-01	tra	BRCA	1	754	1	754	1	382	1	382		Stage IIA
TCGA-A2-A0CO-01	tra	BRCA	1	3492	0	3492	NA	NA	0	3492		Stage IIB
TCGA-A2-A0CP-01	tra	BRCA	0	2813	0	2813	0	2813	0	2813		Stage IA
TCGA-A2-A0CQ-01	tra	BRCA	0	2695	0	2695	0	2695	0	2695		Stage IA
TCGA-A2-A0CR-01	tra	BRCA	0	3283	0	3283	NA	NA	0	3283		Stage IIB
TCGA-A2-A0CS-01	test	BRCA	1	2348	0	2348	NA	NA	0	2348		Stage IV
TCGA-A2-A0CT-01	tra	BRCA	0	2289	0	2289	0	2289	0	2289		Stage IIA
TCGA-A2-A0CU-01	test	BRCA	1	158	0	158	NA	NA	0	158		Stage IIA
TCGA-A2-A0CV-01	tra	BRCA	0	3011	0	3011	0	3011	0	3011		Stage IIB
TCGA-A2-A0CW-01	tra	BRCA	0	3283	0	3283	0	3283	0	3283		Stage IIB
TCGA-A2-A0CX-01	tra	BRCA	0	1728	0	1728	0	1728	0	1728		Stage IIA
TCGA-A2-A0CY-01	tra	BRCA	0	1673	0	1673	0	1673	0	1673		Stage IIB
TCGA-A2-A0CZ-01	tra	BRCA	0	1616	0	1616	NA	NA	0	1616		Stage IIA
TCGA-A2-A0D0-01	tra	BRCA	0	2048	0	2048	0	2048	0	2048		Stage IIA
TCGA-A2-A0D1-01	tra	BRCA	0	1051	0	1051	0	1051	0	1051		Stage IIA
TCGA-A2-A0D2-01	tra	BRCA	0	1027	0	1027	0	1027	0	1027		Stage IIA
TCGA-A2-A0D3-01	test	BRCA	0	1873	0	1873	0	1873	0	1873		Stage IA
TCGA-A2-A0D4-01	tra	BRCA	0	767	0	767	0	767	0	767		Stage IIB
TCGA-A2-A0EM-01	tra	BRCA	0	3094	0	3094	0	3094	0	3094		Stage IA
TCGA-A2-A0EN-01	tra	BRCA	0	4088	0	4088	0	4088	0	4088		Stage IIA
TCGA-A2-A0EO-01	tra	BRCA	0	2442	0	2442	NA	NA	0	2442		Stage IA
TCGA-A2-A0EP-01	tra	BRCA	0	3603	0	3603	0	3603	0	3603		Stage I
TCGA-A2-A0EQ-01	tra	BRCA	0	2426	0	2426	0	2426	0	2426		Stage IIA
TCGA-A2-A0ER-01	tra	BRCA	0	2263	0	2263	0	2263	0	2263		Stage IB
TCGA-A2-A0ES-01	test	BRCA	0	2190	0	2190	0	2190	0	2190		Stage IIA
TCGA-A2-A0ET-01	tra	BRCA	0	1066	0	1066	0	1066	0	1066		Stage IIIA
TCGA-A2-A0EU-01	tra	BRCA	0	1043	0	1043	0	1043	0	1043		Stage IA
TCGA-A2-A0EV-01	tra	BRCA	0	968	0	968	0	968	0	968		Stage IA
TCGA-A2-A0EW-01	tra	BRCA	1	1884	1	1884	NA	NA	1	1353		Stage IIIC
TCGA-A2-A0EX-01	tra	BRCA	0	752	0	752	0	752	0	752		Stage IIB
TCGA-A2-A0EY-01	test	BRCA	0	1925	0	1925	0	1925	0	1925		Stage IIB
TCGA-A2-A0ST-01	tra	BRCA	0	3017	0	3017	0	3017	0	3017		Stage IIA
TCGA-A2-A0SU-01	test	BRCA	0	1662	0	1662	0	1662	0	1662		Stage IIA
TCGA-A2-A0SV-01	test	BRCA	1	825	1	825	NA	NA	1	825		Stage IV
TCGA-A2-A0SW-01	test	BRCA	1	1365	1	1365	NA	NA	1	653		Stage IV
TCGA-A2-A0SX-01	test	BRCA	0	1534	0	1534	1	1239	1	1239		Stage IA
TCGA-A2-A0SY-01	tra	BRCA	0	1347	0	1347	0	1347	0	1347		Stage IIIA
TCGA-A2-A0T0-01	tra	BRCA	0	533	0	533	0	533	0	533		Stage IIB
TCGA-A2-A0T1-01	tra	BRCA	0	521	0	521	0	521	0	521		Stage IIIC
TCGA-A2-A0T2-01	test	BRCA	1	255	1	255	NA	NA	1	255		Stage IV
TCGA-A2-A0T3-01	tra	BRCA	0	1516	0	1516	0	1516	0	1516		Stage IB
TCGA-A2-A0T4-01	test	BRCA	0	624	0	624	0	624	0	624		Stage IIA
TCGA-A2-A0T5-01	test	BRCA	0	531	0	531	0	531	0	531		Stage IIA
TCGA-A2-A0T6-01	tra	BRCA	0	575	0	575	0	575	0	575		Stage IIB
TCGA-A2-A0T7-01	tra	BRCA	0	631	0	631	0	631	0	631		Stage IIA
TCGA-A2-A0YC-01	tra	BRCA	0	990	0	990	NA	NA	1	756		Stage IIB
TCGA-A2-A0YD-01	tra	BRCA	0	769	0	769	0	769	0	769		Stage IIB
TCGA-A2-A0YE-01	test	BRCA	0	554	0	554	0	554	0	554		Stage IIB
TCGA-A2-A0YF-01	tra	BRCA	0	1535	0	1535	0	1535	0	1535		Stage I
TCGA-A2-A0YG-01	tra	BRCA	0	666	0	666	0	666	0	666		Stage IIIC
TCGA-A2-A0YH-01	tra	BRCA	0	659	0	659	0	659	0	659		Stage IIIA
TCGA-A2-A0YI-01	tra	BRCA	0	1505	0	1505	0	1505	0	1505		Stage I
TCGA-A2-A0YJ-01	test	BRCA	0	566	0	566	1	559	1	559		Stage IIIA
TCGA-A2-A0YK-01	test	BRCA	0	588	0	588	NA	NA	0	588		Stage IIA
TCGA-A2-A0YL-01	test	BRCA	0	1474	0	1474	0	1474	0	1474		Stage IIIA
TCGA-A2-A0YM-01	tra	BRCA	0	965	0	965	0	965	0	965		Stage IIA
TCGA-A2-A0YT-01	tra	BRCA	1	723	0	723	0	723	0	723		Stage IIIB
TCGA-A2-A1FV-01	test	BRCA	0	714	0	714	0	714	0	714		Stage IIB
TCGA-A2-A1FW-01	test	BRCA	0	528	0	528	0	528	0	528		Stage IIIA
TCGA-A2-A1FX-01	tra	BRCA	0	1847	0	1847	0	1847	0	1847		Stage IIIA
TCGA-A2-A1FZ-01	tra	BRCA	0	683	0	683	0	683	0	683		Stage IIA
TCGA-A2-A1G0-01	test	BRCA	0	616	0	616	0	616	0	616		Stage IIB
TCGA-A2-A1G1-01	tra	BRCA	0	584	0	584	0	584	0	584		Stage IIB
TCGA-A2-A1G4-01	tra	BRCA	0	595	0	595	0	595	0	595		Stage IIIA
TCGA-A2-A1G6-01	test	BRCA	0	501	0	501	0	501	0	501		Stage IIIA
TCGA-A2-A259-01	tra	BRCA	0	1596	0	1596	NA	NA	0	1596		Stage I
TCGA-A2-A25A-01	tra	BRCA	0	3276	0	3276	0	3276	0	3276		Stage IIA
TCGA-A2-A25B-01	test	BRCA	0	1291	0	1291	NA	NA	1	1290		Stage IIB
TCGA-A2-A25C-01	tra	BRCA	0	523	0	523	0	523	0	523		Stage IIB
TCGA-A2-A25D-01	tra	BRCA	0	552	0	552	NA	NA	0	552		Stage IIIC
TCGA-A2-A25E-01	tra	BRCA	0	3204	0	3204	1	2989	1	2989		Stage IIIA
TCGA-A2-A25F-01	tra	BRCA	0	322	0	322	0	322	0	322		Stage IIA
TCGA-A2-A3KC-01	tra	BRCA	0	1102	0	1102	0	1102	0	1102		Stage IIB
TCGA-A2-A3KD-01	tra	BRCA	0	1206	0	1206	NA	NA	0	1206		Stage IIIA
TCGA-A2-A3XS-01	tra	BRCA	1	1032	1	1032	1	682	1	682		Stage IIIA
TCGA-A2-A3XT-01	test	BRCA	0	2770	0	2770	0	2770	0	2770		Stage IIB
TCGA-A2-A3XU-01	test	BRCA	1	912	1	912	1	574	1	574		Stage IIB
TCGA-A2-A3XV-01	tra	BRCA	0	996	0	996	0	996	0	996		Stage IIA
TCGA-A2-A3XW-01	tra	BRCA	0	1712	0	1712	0	1712	0	1712		Stage IIB
TCGA-A2-A3XX-01	test	BRCA	1	1439	0	1439	0	1439	0	1439		Stage IIA
TCGA-A2-A3XY-01	test	BRCA	1	1093	1	1093	1	802	1	802		Stage IIB
TCGA-A2-A3XZ-01	test	BRCA	0	1532	0	1532	0	1532	0	1532		Stage I
TCGA-A2-A3Y0-01	tra	BRCA	0	1546	0	1546	NA	NA	0	1546		Stage IIB
TCGA-A2-A4RW-01	test	BRCA	0	222	0	222	0	222	0	222		Stage IIIC
TCGA-A2-A4RX-01	tra	BRCA	0	742	0	742	0	742	0	742		Stage IIA
TCGA-A2-A4RY-01	tra	BRCA	0	648	0	648	0	648	0	648		Stage IIIC
TCGA-A2-A4S0-01	test	BRCA	0	706	0	706	0	706	0	706		Stage IIA
TCGA-A2-A4S1-01	tra	BRCA	0	820	0	820	0	820	0	820		Stage IIA
TCGA-A2-A4S2-01	test	BRCA	0	643	0	643	0	643	0	643		Stage IIIA
TCGA-A2-A4S3-01	tra	BRCA	0	666	0	666	0	666	0	666		Stage IIB
TCGA-A3-3306-01	tra	KIRC	0	1120	0	1120	NA	NA	0	1120	G3	Stage I
TCGA-A3-3307-01	tra	KIRC	0	1436	0	1436	NA	NA	0	1436	G3	Stage III
TCGA-A3-3311-01	tra	KIRC	1	1191	0	1191	NA	NA	0	1191	G2	Stage I
TCGA-A3-3313-01	test	KIRC	1	735	0	735	NA	NA	0	735	G3	Stage I
TCGA-A3-3316-01	tra	KIRC	0	1493	0	1493	NA	NA	0	1493	G3	Stage II
TCGA-A3-3317-01	tra	KIRC	0	1491	0	1491	NA	NA	1	560	G2	Stage II
TCGA-A3-3319-01	test	KIRC	0	1130	0	1130	NA	NA	0	1130	G2	Stage I
TCGA-A3-3320-01	tra	KIRC	0	1508	0	1508	NA	NA	0	1508	G1	Stage I
TCGA-A3-3322-01	test	KIRC	0	1478	0	1478	NA	NA	0	1478	G2	Stage I
TCGA-A3-3323-01	test	KIRC	0	1106	0	1106	NA	NA	0	1106	G1	Stage I
TCGA-A3-3324-01	tra	KIRC	0	1186	0	1186	NA	NA	0	1186	G3	Stage I
TCGA-A3-3325-01	tra	KIRC	1	1170	0	1170	NA	NA	0	1170	G2	Stage I
TCGA-A3-3326-01	test	KIRC	0	1137	0	1137	NA	NA	0	1137	G1	Stage I
TCGA-A3-3328-01	tra	KIRC	0	1385	0	1385	0	1385	0	1385	G2	Stage I
TCGA-A3-3329-01	test	KIRC	0	1624	0	1624	0	1624	0	1624	G2	Stage I
TCGA-A3-3331-01	test	KIRC	0	1485	0	1485	NA	NA	0	1485	G2	Stage I
TCGA-A3-3335-01	test	KIRC	0	1886	0	1886	1	1098	1	1098	G4	Stage II
TCGA-A3-3343-01	tra	KIRC	0	945	0	945	NA	NA	0	945	G3	Stage II
TCGA-A3-3346-01	tra	KIRC	1	137	1	137	NA	NA	1	114	G3	Stage I
TCGA-A3-3347-01	tra	KIRC	1	1610	1	1610	NA	NA	1	610	G2	Stage III
TCGA-A3-3349-01	test	KIRC	0	1385	0	1385	NA	NA	0	1385	G2	Stage I
TCGA-A3-3351-01	tra	KIRC	0	910	0	910	NA	NA	0	910	G2	Stage II
TCGA-A3-3352-01	tra	KIRC	1	561	0	561	0	561	0	561	G3	Stage III
TCGA-A3-3357-01	tra	KIRC	0	2688	0	2688	0	2688	0	2688	G3	Stage II
TCGA-A3-3358-01	tra	KIRC	0	1307	0	1307	NA	NA	0	1307	G2	Stage I
TCGA-A3-3359-01	tra	KIRC	0	2504	0	2504	0	2504	0	2504	G2	Stage I
TCGA-A3-3362-01	test	KIRC	0	1559	0	1559	NA	NA	0	1559	G2	Stage I
TCGA-A3-3363-01	tra	KIRC	0	319	0	319	NA	NA	0	319	G2	Stage II
TCGA-A3-3365-01	tra	KIRC	0	873	0	873	NA	NA	0	873	G2	Stage I
TCGA-A3-3367-01	test	KIRC	0	2270	0	2270	0	2270	0	2270	G3	Stage I
TCGA-A3-3370-01	tra	KIRC	0	2274	0	2274	0	2274	0	2274	G2	Stage I
TCGA-A3-3372-01	tra	KIRC	0	735	0	735	NA	NA	0	735	G2	Stage III
TCGA-A3-3373-01	test	KIRC	0	1621	0	1621	0	1621	0	1621	G3	Stage I
TCGA-A3-3374-01	test	KIRC	0	1314	0	1314	NA	NA	0	1314	G2	Stage I
TCGA-A3-3376-01	tra	KIRC	1	1696	0	1696	0	1696	0	1696	G2	Stage I
TCGA-A3-3378-01	test	KIRC	0	630	0	630	NA	NA	0	630	G3	Stage I
TCGA-A3-3380-01	tra	KIRC	0	567	0	567	NA	NA	0	567	G2	Stage I
TCGA-A3-3382-01	tra	KIRC	0	574	0	574	NA	NA	1	514	G3	Stage I
TCGA-A3-3383-01	tra	KIRC	0	861	0	861	NA	NA	0	861	G2	Stage I
TCGA-A3-3385-01	tra	KIRC	0	1993	0	1993	0	1993	0	1993	G2	Stage I
TCGA-A3-3387-01	tra	KIRC	0	617	0	617	NA	NA	0	617	G2	Stage I
TCGA-A3-A6NI-01	test	KIRC	0	1018	0	1018	0	1018	0	1018	G3	Stage I
TCGA-A3-A6NJ-01	tra	KIRC	0	468	0	468	0	468	0	468	G1	Stage I
TCGA-A3-A6NL-01	tra	KIRC	0	689	0	689	0	689	0	689	G2	Stage I
TCGA-A3-A8OV-01	test	KIRC	0	340	0	340	0	340	0	340	G2	Stage I
TCGA-A3-A8OW-01	tra	KIRC	0	323	0	323	0	323	0	323	G2	Stage III
TCGA-A4-7286-01	test	KIRP	0	554	0	554	0	554	0	554
TCGA-A4-7287-01	tra	KIRP	1	597	1	597	1	234	1	234		Stage I
TCGA-A4-7288-01	tra	KIRP	0	1857	0	1857	0	1857	0	1857
TCGA-A4-7584-01	tra	KIRP	0	650	0	650	0	650	0	650		Stage I
TCGA-A4-7585-01	test	KIRP	1	1070	0	1070	0	1070	0	1070		Stage III
TCGA-A4-7732-01	test	KIRP	0	582	0	582	0	582	0	582
TCGA-A4-7828-01	tra	KIRP	0	238	0	238	0	238	0	238		Stage I
TCGA-A4-7996-01	tra	KIRP	0	506	0	506	1	493	1	493		Stage I
TCGA-A4-7997-01	test	KIRP	0	927	0	927	NA	NA	0	927		Stage I
TCGA-A4-8098-01	tra	KIRP	0	896	0	896	0	896	0	896		Stage I
TCGA-A4-8310-01	test	KIRP	0	780	0	780	0	780	0	780		Stage III
TCGA-A4-8311-01	tra	KIRP	0	729	0	729	0	729	0	729		Stage I
TCGA-A4-8312-01	tra	KIRP	0	708	0	708	0	708	0	708		Stage I
TCGA-A4-8515-01	test	KIRP	0	709	0	709	0	709	0	709		Stage I
TCGA-A4-8517-01	test	KIRP	0	597	0	597	0	597	0	597		Stage I
TCGA-A4-8518-01	tra	KIRP	0	600	0	600	0	600	0	600		Stage I
TCGA-A4-8630-01	tra	KIRP	0	436	0	436	0	436	0	436		Stage I
TCGA-A4-A48D-01	tra	KIRP	0	379	0	379	0	379	0	379		Stage I
TCGA-A4-A4ZT-01	tra	KIRP	0	516	0	516	0	516	0	516		Stage I
TCGA-A4-A57E-01	tra	KIRP	1	258	1	258	NA	NA	1	258		Stage IV
TCGA-A4-A5DU-01	test	KIRP	0	496	0	496	0	496	0	496		Stage I
TCGA-A4-A5XZ-01	tra	KIRP	0	479	0	479	0	479	0	479		Stage II
TCGA-A4-A5Y0-01	tra	KIRP	0	252	0	252	0	252	0	252		Stage I
TCGA-A4-A5Y1-01	tra	KIRP	1	395	1	395	1	296	1	296		Stage III
TCGA-A4-A6HP-01	tra	KIRP	0	379	0	379	0	379	0	379		Stage I
TCGA-A5-A0G1-01	tra	UCEC	1	3251	0	3251	0	3251	0	3251	G3
TCGA-A5-A0G2-01	tra	UCEC	0	4549	0	4549	0	4549	0	4549	G3
TCGA-A5-A0G3-01	test	UCEC	0	1428	0	1428	1	795	1	795	G3
TCGA-A5-A0G5-01	tra	UCEC	0	1126	0	1126	0	1126	0	1126	G3
TCGA-A5-A0G9-01	tra	UCEC	0	2540	0	2540	0	2540	0	2540	G3
TCGA-A5-A0GA-01	test	UCEC	1	543	1	543	NA	NA	1	543	G3
TCGA-A5-A0GB-01	tra	UCEC	0	997	0	997	0	997	0	997	G3
TCGA-A5-A0GD-01	test	UCEC	1	3423	0	3423	0	3423	0	3423	G2
TCGA-A5-A0GE-01	test	UCEC	0	3205	0	3205	0	3205	0	3205	G2
TCGA-A5-A0GG-01	tra	UCEC	0	3762	0	3762	0	3762	0	3762	G1
TCGA-A5-A0GH-01	tra	UCEC	0	2254	0	2254	0	2254	0	2254	G3
TCGA-A5-A0GI-01	test	UCEC	0	2682	0	2682	0	2682	0	2682	G2
TCGA-A5-A0GJ-01	tra	UCEC	0	2000	0	2000	1	12	1	12	G2
TCGA-A5-A0GM-01	test	UCEC	0	1841	0	1841	0	1841	0	1841	G1
TCGA-A5-A0GN-01	tra	UCEC	0	1841	0	1841	0	1841	0	1841	G1
TCGA-A5-A0GP-01	tra	UCEC	0	1416	0	1416	0	1416	0	1416	G1
TCGA-A5-A0GQ-01	tra	UCEC	0	2247	0	2247	0	2247	0	2247	G1
TCGA-A5-A0GR-01	test	UCEC	0	1120	0	1120	0	1120	0	1120	G2
TCGA-A5-A0GU-01	test	UCEC	0	860	0	860	0	860	0	860	G1
TCGA-A5-A0GV-01	tra	UCEC	0	1643	0	1643	1	304	1	304	G1
TCGA-A5-A0GW-01	tra	UCEC	0	706	0	706	0	706	0	706	G3
TCGA-A5-A0GX-01	tra	UCEC	0	2088	0	2088	0	2088	0	2088	G2
TCGA-A5-A0R6-01	test	UCEC	0	1153	0	1153	0	1153	1	961	G3
TCGA-A5-A0R7-01	tra	UCEC	0	535	0	535	0	535	0	535	G2
TCGA-A5-A0R8-01	test	UCEC	0	596	0	596	1	42	1	42	G2
TCGA-A5-A0R9-01	tra	UCEC	0	749	0	749	0	749	0	749	G2
TCGA-A5-A0RA-01	tra	UCEC	0	884	0	884	0	884	0	884	G2
TCGA-A5-A0VO-01	test	UCEC	1	875	0	875	0	875	0	875	G2
TCGA-A5-A0VP-01	tra	UCEC	0	1288	0	1288	0	1288	0	1288	G3
TCGA-A5-A0VQ-01	test	UCEC	0	485	0	485	0	485	0	485	G3
TCGA-A5-A1OF-01	tra	UCEC	0	973	0	973	0	973	0	973	High Grade
TCGA-A5-A1OG-01	tra	UCEC	1	973	1	973	1	337	1	337	G3
TCGA-A5-A1OH-01	tra	UCEC	0	1105	0	1105	0	1105	0	1105	G3
TCGA-A5-A1OJ-01	tra	UCEC	0	1006	0	1006	0	1006	0	1006	G2
TCGA-A5-A1OK-01	tra	UCEC	0	917	0	917	0	917	0	917	G3
TCGA-A5-A2K2-01	tra	UCEC	0	3595	0	3595	0	3595	0	3595	G3
TCGA-A5-A2K3-01	test	UCEC	0	2012	0	2012	0	2012	0	2012	G3
TCGA-A5-A2K4-01	tra	UCEC	1	871	1	871	1	528	1	528	G3
TCGA-A5-A2K5-01	tra	UCEC	0	752	0	752	0	752	0	752	G3
TCGA-A5-A2K7-01	tra	UCEC	0	1063	0	1063	0	1063	0	1063	G3
TCGA-A5-A3LO-01	test	UCEC	0	776	0	776	0	776	0	776	G3
TCGA-A5-A3LP-01	test	UCEC	0	455	0	455	0	455	0	455	G3
TCGA-A5-A7WJ-01	test	UCEC	0	341	0	341	0	341	0	341	G2
TCGA-A5-A7WK-01	tra	UCEC	0	560	0	560	1	350	1	350	G3
TCGA-A5-AB3J-01	tra	UCEC	0	512	0	512	0	512	0	512	G2
TCGA-A6-2671-01	tra	COAD	1	1331	1	1331	NA	NA	1	535		Stage IV
TCGA-A6-2672-01	test	COAD	0	1419	0	1419	0	1419	0	1419		Stage IIIB
TCGA-A6-2674-01	tra	COAD	0	1331	0	1331	NA	NA	1	735		Stage IV
TCGA-A6-2675-01	tra	COAD	0	1321	0	1321	0	1321	0	1321		Stage IIA
TCGA-A6-2676-01	test	COAD	1	1305	0	1305	0	1305	0	1305		Stage IIB
TCGA-A6-2677-01	tra	COAD	1	740	0	740	NA	NA	0	740		Stage IIIC
TCGA-A6-2678-01	tra	COAD	0	1286	0	1286	0	1286	0	1286		Stage IIIB
TCGA-A6-2679-01	test	COAD	0	1366	0	1366	0	1366	0	1366		Stage IIB
TCGA-A6-2680-01	tra	COAD	0	1068	0	1068	0	1068	0	1068		Stage II
TCGA-A6-2681-01	test	COAD	0	1387	0	1387	1	1150	1	1150		Stage IIA
TCGA-A6-2682-01	test	COAD	1	424	1	424	NA	NA	1	381		Stage IV
TCGA-A6-2683-01	test	COAD	1	504	1	504	NA	NA	1	300		Stage IV
TCGA-A6-2684-01	tra	COAD	0	1127	0	1127	NA	NA	1	976		Stage I
TCGA-A6-2685-01	tra	COAD	0	1133	0	1133	NA	NA	1	948		Stage IIA
TCGA-A6-2686-01	tra	COAD	1	1126	0	1126	0	1126	0	1126		Stage IIA
TCGA-A6-3807-01	tra	COAD	0	1054	0	1054	NA	NA	0	1054		Stage IIIC
TCGA-A6-3808-01	tra	COAD	0	1014	0	1014	NA	NA	0	1014		Stage IIA
TCGA-A6-3809-01	tra	COAD	0	996	0	996	NA	NA	0	996		Stage IIB
TCGA-A6-3810-01	test	COAD	0	1111	0	1111	0	1111	0	1111		Stage IIA
TCGA-A6-4105-01	tra	COAD	1	442	0	442	NA	NA	1	364		Stage IIA
TCGA-A6-4107-01	tra	COAD	0	987	0	987	0	987	0	987		Stage IIIB
TCGA-A6-5656-01	tra	COAD	0	1001	0	1001	0	1001	0	1001		Stage I
TCGA-A6-5657-01	tra	COAD	0	962	0	962	0	962	0	962		Stage IIIB
TCGA-A6-5659-01	tra	COAD	0	926	0	926	0	926	0	926		Stage I
TCGA-A6-5660-01	tra	COAD	0	888	0	888	0	888	0	888		Stage IIIC
TCGA-A6-5661-01	test	COAD	0	1020	0	1020	0	1020	0	1020		Stage IIA
TCGA-A6-5662-01	tra	COAD	0	718	0	718	NA	NA	1	495		Stage IVA
TCGA-A6-5664-01	tra	COAD	0	672	0	672	NA	NA	1	183		Stage IIIC
TCGA-A6-5665-01	tra	COAD	0	671	0	671	NA	NA	1	529		Stage IIA
TCGA-A6-5666-01	test	COAD	0	995	0	995	1	509	1	509		Stage IIC
TCGA-A6-5667-01	tra	COAD	0	887	0	887	0	887	0	887		Stage IIIB
TCGA-A6-6137-01	test	COAD	0	824	0	824	0	824	0	824		Stage IIIB
TCGA-A6-6138-01	test	COAD	0	685	0	685	NA	NA	0	685		Stage I
TCGA-A6-6140-01	tra	COAD	0	734	0	734	0	734	0	734		Stage IIA
TCGA-A6-6141-01	tra	COAD	0	255	0	255	NA	NA	0	255		Stage IIA
TCGA-A6-6142-01	tra	COAD	0	763	0	763	NA	NA	1	654		Stage IVA
TCGA-A6-6648-01	test	COAD	0	766	0	766	NA	NA	1	686		Stage IVA
TCGA-A6-6649-01	test	COAD	0	735	0	735	0	735	0	735		Stage IIIB
TCGA-A6-6650-01	tra	COAD	0	627	0	627	NA	NA	0	627		Stage IIA
TCGA-A6-6651-01	tra	COAD	0	662	0	662	NA	NA	0	662		Stage IIIB
TCGA-A6-6652-01	tra	COAD	0	751	0	751	NA	NA	0	751		Stage IVA
TCGA-A6-6653-01	test	COAD	0	742	0	742	0	742	0	742		Stage I
TCGA-A6-6654-01	tra	COAD	0	726	0	726	0	726	0	726		Stage IIIB
TCGA-A6-6780-01	tra	COAD	0	612	0	612	0	612	0	612		Stage IIA
TCGA-A6-6781-01	tra	COAD	0	598	0	598	0	598	0	598		Stage IIIC
TCGA-A6-6782-01	tra	COAD	0	617	0	617	0	617	0	617		Stage IIB
TCGA-A6-A565-01	tra	COAD	1	494	1	494	NA	NA	1	301		Stage IIIC
TCGA-A6-A566-01	tra	COAD	1	758	1	758	NA	NA	1	257		Stage IIIB
TCGA-A6-A567-01	tra	COAD	1	1881	1	1881	NA	NA	1	612		Stage IV
TCGA-A6-A56B-01	tra	COAD	1	1711	0	1711	1	1678	1	1678		Stage IIIB
TCGA-A6-A5ZU-01	tra	COAD	0	293	0	293	0	293	0	293		Stage IIIB
TCGA-A7-A0CD-01	test	BRCA	0	1165	0	1165	0	1165	0	1165		Stage I
TCGA-A7-A0CE-01	tra	BRCA	0	1074	0	1074	0	1074	0	1074		Stage IIA
TCGA-A7-A0CG-01	tra	BRCA	0	1043	0	1043	NA	NA	0	1043		Stage IIA
TCGA-A7-A0CH-01	tra	BRCA	0	1079	0	1079	0	1079	0	1079		Stage IIA
TCGA-A7-A0CJ-01	tra	BRCA	0	931	0	931	NA	NA	0	931		Stage IIA
TCGA-A7-A0D9-01	tra	BRCA	0	1139	0	1139	0	1139	0	1139		Stage IIA
TCGA-A7-A0DA-01	tra	BRCA	0	1085	0	1085	0	1085	0	1085		Stage IIA
TCGA-A7-A0DB-01	tra	BRCA	0	1007	0	1007	NA	NA	0	1007		Stage IIA
TCGA-A7-A0DC-01	tra	BRCA	0	906	0	906	0	906	0	906		Stage IA
TCGA-A7-A13D-01	tra	BRCA	0	965	0	965	0	965	0	965		Stage IIA
TCGA-A7-A13E-01	tra	BRCA	1	614	1	614	1	556	1	556		Stage IIB
TCGA-A7-A13F-01	tra	BRCA	0	765	0	765	0	765	0	765		Stage IIIA
TCGA-A7-A13G-01	test	BRCA	0	718	0	718	0	718	1	586		Stage IIA
TCGA-A7-A13H-01	tra	BRCA	0	899	0	899	0	899	1	795		Stage IIB
TCGA-A7-A26E-01	tra	BRCA	0	954	0	954	0	954	0	954		Stage IIIA
TCGA-A7-A26F-01	tra	BRCA	0	738	0	738	0	738	0	738		Stage IA
TCGA-A7-A26G-01	tra	BRCA	0	722	0	722	0	722	0	722		Stage IIA
TCGA-A7-A26H-01	tra	BRCA	0	724	0	724	1	291	1	291		Stage IIA
TCGA-A7-A26I-01	tra	BRCA	0	661	0	661	0	661	0	661		Stage IIA
TCGA-A7-A26J-01	tra	BRCA	0	627	0	627	0	627	0	627		Stage IIA
TCGA-A7-A2KD-01	tra	BRCA	0	679	0	679	0	679	0	679		Stage IIIA
TCGA-A7-A3IY-01	test	BRCA	0	345	0	345	0	345	0	345		Stage I
TCGA-A7-A3IZ-01	test	BRCA	0	322	0	322	0	322	0	322		Stage IIA
TCGA-A7-A3J0-01	tra	BRCA	0	313	0	313	0	313	0	313		Stage IIA
TCGA-A7-A3J1-01	test	BRCA	0	343	0	343	0	343	0	343		Stage IA
TCGA-A7-A3RF-01	tra	BRCA	0	408	0	408	1	174	1	174		Stage IIA
TCGA-A7-A425-01	tra	BRCA	0	447	0	447	1	419	1	419		Stage IIIC
TCGA-A7-A426-01	tra	BRCA	0	364	0	364	0	364	0	364		Stage IIIC
TCGA-A7-A4SA-01	tra	BRCA	0	454	0	454	0	454	0	454		Stage IIB
TCGA-A7-A4SB-01	tra	BRCA	0	418	0	418	0	418	0	418		Stage IIIA
TCGA-A7-A4SC-01	tra	BRCA	0	446	0	446	0	446	0	446		Stage IIB
TCGA-A7-A4SD-01	tra	BRCA	0	441	0	441	0	441	0	441		Stage IIA
TCGA-A7-A4SE-01	tra	BRCA	0	644	0	644	0	644	0	644		Stage IIA
TCGA-A7-A4SF-01	tra	BRCA	0	545	0	545	NA	NA	0	545		Stage IIA
TCGA-A7-A56D-01	tra	BRCA	0	448	0	448	0	448	0	448		Stage IIA
TCGA-A7-A5ZV-01	tra	BRCA	0	368	0	368	0	368	0	368		Stage IIA
TCGA-A7-A5ZW-01	test	BRCA	0	326	0	326	0	326	0	326		Stage IIA
TCGA-A7-A5ZX-01	tra	BRCA	0	336	0	336	NA	NA	0	336		Stage IIIC
TCGA-A7-A6VV-01	test	BRCA	0	313	0	313	0	313	0	313		Stage IIA
TCGA-A7-A6VW-01	test	BRCA	0	285	0	285	NA	NA	0	285		Stage IIA
TCGA-A7-A6VX-01	test	BRCA	0	317	0	317	0	317	0	317		Stage IIA
TCGA-A7-A6VY-01	test	BRCA	0	266	0	266	0	266	0	266		Stage IIB
TCGA-A8-A06O-01	tra	BRCA	0	396	0	396	0	396	0	396		Stage I
TCGA-A8-A06P-01	test	BRCA	0	396	0	396	0	396	0	396		Stage IIIA
TCGA-A8-A06Q-01	test	BRCA	0	31	0	31	0	31	0	31		Stage IIIA
TCGA-A8-A06R-01	test	BRCA	0	547	0	547	0	547	0	547		Stage IIB
TCGA-A8-A06T-01	tra	BRCA	0	1614	0	1614	0	1614	0	1614		Stage IIIA
TCGA-A8-A06U-01	tra	BRCA	1	883	0	883	0	883	0	883		Stage IIB
TCGA-A8-A06X-01	tra	BRCA	1	943	0	943	0	943	0	943		Stage IIB
TCGA-A8-A06Y-01	tra	BRCA	0	791	0	791	1	791	1	791		Stage IIA
TCGA-A8-A06Z-01	tra	BRCA	0	31	0	31	NA	NA	0	31		Stage IIB
TCGA-A8-A075-01	test	BRCA	0	518	0	518	0	518	0	518		Stage IIB
TCGA-A8-A076-01	test	BRCA	0	1642	0	1642	0	1642	0	1642		Stage IIA
TCGA-A8-A079-01	tra	BRCA	0	274	0	274	0	274	0	274		Stage IIIB
TCGA-A8-A07B-01	tra	BRCA	0	1308	0	1308	0	1308	0	1308		Stage IIA
TCGA-A8-A07C-01	tra	BRCA	0	1034	0	1034	0	1034	0	1034		Stage IIA
TCGA-A8-A07E-01	test	BRCA	0	608	0	608	0	608	0	608		Stage X
TCGA-A8-A07F-01	tra	BRCA	0	577	0	577	0	577	0	577		Stage IIB
TCGA-A8-A07G-01	test	BRCA	0	577	0	577	0	577	0	577		Stage IIA
TCGA-A8-A07I-01	tra	BRCA	0	426	0	426	0	426	0	426		Stage IIIA
TCGA-A8-A07J-01	tra	BRCA	0	365	0	365	0	365	0	365		Stage IIB
TCGA-A8-A07L-01	tra	BRCA	0	975	0	975	0	975	0	975		Stage IIIA
TCGA-A8-A07O-01	test	BRCA	0	304	0	304	0	304	0	304		Stage IIA
TCGA-A8-A07P-01	tra	BRCA	0	334	0	334	0	334	0	334		Stage IIB
TCGA-A8-A07R-01	tra	BRCA	0	273	0	273	NA	NA	0	273		Stage IIIC
TCGA-A8-A07S-01	test	BRCA	0	243	0	243	NA	NA	0	243		Stage IIA
TCGA-A8-A07U-01	tra	BRCA	0	760	0	760	0	760	0	760		Stage IIIA
[truncated: 7,266 more rows]

## Sheet: Table S3
Table S3. Disulfidptosis-related genes (DRGs).
Gene ID	Description
ACTN4	actinin alpha 4
ACTB	actin beta
CD2AP	CD2 associated protein
CAPZB	capping actin protein of muscle Z-line subunit beta
DSTN	destrin, actin depolymerizing factor
FLNA	filamin A
FLNB	filamin B
INF2	inverted formin 2
IQGAP1	IQ motif containing GTPase activating protein 1
MYH10	myosin heavy chain 10
MYL6	myosin light chain 6
MYH9	myosin heavy chain 9
PDLIM1	PDZ and LIM domain 1
TLN1	talin 1

## Sheet: Table S4
Table S4. Primer sequences used for quantitative reverse transcription PCR (qRT-PCR).
Gene	Forward primer (5′→3′)	Reverse primer (5′→3′)
SLC7A11	ACGGTGGTGTGTTTGCTGTCTC	GCTGGTAGAGGAGTGTGCTTGC
INF2	CGCCGACCACTTCTACCTCCTC	CGCCCTCACACAGCAGCATG
ACTB	GCCTCGCCTTTGCCGATCC	GCGCGGCGATATCATCATCCA
